# Supplementary material for: Taxonomy of myid bivalves from fragmented brackish-water habitats in India, with a description of a new genus Indosphenia (Myidae, Myoidea, Myidae)
Source: Zookeys. 2018 Nov 28;(799):21–46. doi: 10.3897/zookeys.799.25843 (PMC6281703; doi:10.3897/zookeys.799.25843)
Supplement: XML Treatment for Indosphenia [file zookeys.799.25843-treatment1.xml]

<!DOCTYPE tp:taxon-treatment
  PUBLIC "-//TaxonX//DTD Taxonomic Treatment Publishing DTD v0 20100105//EN" "tax-treatment-NSO.dtd">
<tp:taxon-treatment xmlns:tp="http://www.plazi.org/taxpub"><tp:treatment-meta><kwd-group><label>Taxon classification</label><kwd><named-content xmlns:xlink="http://www.w3.org/1999/xlink" content-type="kingdom">Animalia</named-content></kwd><kwd><named-content xmlns:xlink="http://www.w3.org/1999/xlink" content-type="order">Myida</named-content></kwd><kwd><named-content xmlns:xlink="http://www.w3.org/1999/xlink" content-type="family">Myidae</named-content></kwd></kwd-group><mixed-citation publication-type="journal"><person-group><name><surname>Oliver</surname><given-names>P. Graham</given-names></name><name><surname>Hallan</surname><given-names>Anders</given-names></name><name><surname>Jayachandran</surname><given-names>P.R.</given-names></name><name><surname>Joseph</surname><given-names>Philomina</given-names></name><name><surname>V.F. Sanu</surname><given-names/></name><name><surname>Nandan</surname><given-names>S. Bijoy</given-names></name></person-group><article-title>Taxonomy of myid bivalves from fragmented brackish-water habitats in India, with a description of a new genus <italic><tp:taxon-name><tp:taxon-name-part taxon-name-part-type="genus" reg="Indosphenia">Indosphenia</tp:taxon-name-part></tp:taxon-name></italic> (<tp:taxon-name><tp:taxon-name-part taxon-name-part-type="order">Myidae</tp:taxon-name-part></tp:taxon-name>, <tp:taxon-name><tp:taxon-name-part taxon-name-part-type="superfamily">Myoidea</tp:taxon-name-part></tp:taxon-name>, <tp:taxon-name><tp:taxon-name-part taxon-name-part-type="family">Myidae</tp:taxon-name-part></tp:taxon-name>)</article-title><source>Zookeys</source><day>28</day><month>11</month><year>2018</year><volume>2018</volume><issue>799</issue><fpage>21</fpage><lpage>46</lpage><pub-id pub-id-type="doi">10.3897/zookeys.799.25843</pub-id></mixed-citation></tp:treatment-meta><tp:nomenclature><tp:taxon-name>
                <tp:taxon-name-part taxon-name-part-type="genus" reg="Indosphenia">Indosphenia</tp:taxon-name-part>
                <object-id xmlns:xlink="http://www.w3.org/1999/xlink" content-type="zoobank" xlink:type="simple">http://zoobank.org/16D87E93-91A4-41E6-97E9-91903543A6DE</object-id>
              </tp:taxon-name><tp:taxon-authority>Oliver, Hallan &amp; Jayachandran</tp:taxon-authority><tp:taxon-status xmlns:xlink="http://www.w3.org/1999/xlink" xlink:type="simple">gen. n.</tp:taxon-status></tp:nomenclature><tp:treatment-sec sec-type="type species" id="SECID0EZDAG"><title>Type species.</title><p>(here designated) <italic><tp:taxon-name><tp:taxon-name-part taxon-name-part-type="genus" reg="Indosphenia">Indosphenia</tp:taxon-name-part><tp:taxon-name-part taxon-name-part-type="species" reg="kayalum">kayalum</tp:taxon-name-part></tp:taxon-name></italic> sp. n.</p></tp:treatment-sec><tp:treatment-sec sec-type="Nominal species included" id="SECID0EKEAG"><title>Nominal species included.</title><p><italic><tp:taxon-name><tp:taxon-name-part taxon-name-part-type="genus" reg="Sphenia">Sphenia</tp:taxon-name-part><tp:taxon-name-part taxon-name-part-type="species" reg="sowerbyi">sowerbyi</tp:taxon-name-part></tp:taxon-name></italic> EA Smith, 1893; <italic><tp:taxon-name><tp:taxon-name-part taxon-name-part-type="genus" reg="Corbula">Corbula</tp:taxon-name-part><tp:taxon-name-part taxon-name-part-type="species" reg="alcocki">alcocki</tp:taxon-name-part></tp:taxon-name></italic> Preston, 1907; <italic><tp:taxon-name><tp:taxon-name-part taxon-name-part-type="genus" reg="Corbula">Corbula</tp:taxon-name-part><tp:taxon-name-part taxon-name-part-type="species" reg="gracilis">gracilis</tp:taxon-name-part></tp:taxon-name></italic> Preston, 1907; <italic><tp:taxon-name><tp:taxon-name-part taxon-name-part-type="genus" reg="Cuspidaria">Cuspidaria</tp:taxon-name-part><tp:taxon-name-part taxon-name-part-type="species" reg="annandalei">annandalei</tp:taxon-name-part></tp:taxon-name></italic> Preston, 1915; <italic><tp:taxon-name><tp:taxon-name-part taxon-name-part-type="genus" reg="Cuspidaria">Cuspidaria</tp:taxon-name-part><tp:taxon-name-part taxon-name-part-type="species" reg="cochinensis">cochinensis</tp:taxon-name-part></tp:taxon-name></italic> Preston, 1916.</p><p>By inference from descriptions <italic><tp:taxon-name><tp:taxon-name-part taxon-name-part-type="genus" reg="Corbula">Corbula</tp:taxon-name-part><tp:taxon-name-part taxon-name-part-type="species" reg="abbreviata">abbreviata</tp:taxon-name-part></tp:taxon-name></italic> Preston, 1907; <italic><tp:taxon-name><tp:taxon-name-part taxon-name-part-type="genus" reg="Corbula">Corbula</tp:taxon-name-part><tp:taxon-name-part taxon-name-part-type="species" reg="calcaria">calcaria</tp:taxon-name-part></tp:taxon-name></italic> Preston, 1907; <italic><tp:taxon-name><tp:taxon-name-part taxon-name-part-type="genus" reg="Corbula">Corbula</tp:taxon-name-part><tp:taxon-name-part taxon-name-part-type="species" reg="pfefferi">pfefferi</tp:taxon-name-part></tp:taxon-name></italic> Preston, 1907; <italic><tp:taxon-name><tp:taxon-name-part taxon-name-part-type="genus" reg="Corbula">Corbula</tp:taxon-name-part><tp:taxon-name-part taxon-name-part-type="species" reg="chilkaensis">chilkaensis</tp:taxon-name-part></tp:taxon-name></italic> Preston, 1911.</p></tp:treatment-sec><tp:treatment-sec sec-type="description" id="SECID0EVHAG"><title>Description.</title><p>Slightly inequivalve, left valve smaller than right valve, almost equilateral to posteriorly extended, rather inflated. Outline subovate, anterior end broadly rounded; posterior narrowed, sub-rostrate. Sculpture of commarginal lines and very thin, weak lamellae; rostrum with a defined keel, at least in early growth stages. Pallial sinus very shallow, adductor muscle scars subequal, posterior scar subcircular, anterior scar elongate. Right valve with sub-umbonal, depressed resilifer accommodating chondrophore from left valve. Anteriorly, small projecting pseudo-tooth appears as extension of anterior margin (Fig. <xref ref-type="fig" rid="F3">3d</xref>). Left valve with projecting laminar chondrophore (Fig. <xref ref-type="fig" rid="F3">3d</xref>) plus shallow triangular depression anteriorly. Ligament attachment in narrow deep groove and extending over anterior part of chondrophore; ligament separated from posterior flange by weak ridge. Chondrophore extending posteriorly as narrow flange with median flexure in some individuals, its posterior end rounded and its outer face slightly sinuous in juveniles; in adults, posterior flange projects beyond ligamental portion and is rounded.</p><p>In larger specimens, anterior tooth on right valve can be eroded and scarcely visible, chondrophore can project further and flange can be reduced. Mantle edge fused except for pedal gape and short paired fused siphons. Mantle patterned with darkly pigmented radiating blotches. Gills with both demibranchs. Labial palps small. Byssus of very fine threads, but not observed in all species.</p></tp:treatment-sec><tp:treatment-sec sec-type="etymology" id="SECID0EEIAG"><title>Etymology.</title><p><italic><tp:taxon-name><tp:taxon-name-part taxon-name-part-type="genus" reg="Indosphenia">Indosphenia</tp:taxon-name-part></tp:taxon-name></italic> - combining the taxon provenance (India) with the related genus <italic><tp:taxon-name><tp:taxon-name-part taxon-name-part-type="genus" reg="Sphenia">Sphenia</tp:taxon-name-part></tp:taxon-name></italic>. Gender feminine.</p></tp:treatment-sec><tp:treatment-sec sec-type="remarks" id="SECID0EYIAG"><title>Remarks.</title><p>The molecular and morphological data strongly suggest that <italic><tp:taxon-name><tp:taxon-name-part taxon-name-part-type="genus" reg="Indosphenia">Indosphenia</tp:taxon-name-part></tp:taxon-name></italic> is a member of the <tp:taxon-name><tp:taxon-name-part taxon-name-part-type="family">Myidae</tp:taxon-name-part></tp:taxon-name>. <xref ref-type="bibr" rid="B10">Huber (2010)</xref> postulated that all <italic><tp:taxon-name><tp:taxon-name-part taxon-name-part-type="genus" reg="Corbula">Corbula</tp:taxon-name-part></tp:taxon-name></italic> species described from Port Canning by <xref ref-type="bibr" rid="B20">Preston (1907)</xref> should be considered as a single species in the genus <italic><tp:taxon-name><tp:taxon-name-part taxon-name-part-type="genus" reg="Potamocorbula">Potamocorbula</tp:taxon-name-part></tp:taxon-name></italic>. This conclusion was apparently reached on the basis of Preston’s descriptions rather than examination of actual specimens. Given that Preston did not <!--PageBreak-->describe the hinge and seemingly confused the anterior and posterior ends, it is not surprising that their true relationship went unrecognised until now.</p><p>The structure of the hinge of <italic><tp:taxon-name><tp:taxon-name-part taxon-name-part-type="genus" reg="Indosphenia">Indosphenia</tp:taxon-name-part></tp:taxon-name></italic> is generally identical to that of <italic><tp:taxon-name><tp:taxon-name-part taxon-name-part-type="genus" reg="Sphenia">Sphenia</tp:taxon-name-part></tp:taxon-name></italic> sensu stricto as represented by its type species <italic><tp:taxon-name><tp:taxon-name-part taxon-name-part-type="genus" reg="Sphenia">S.</tp:taxon-name-part><tp:taxon-name-part taxon-name-part-type="species" reg="binghami">binghami</tp:taxon-name-part></tp:taxon-name></italic>, and its Indian Ocean <!--PageBreak-->counterpart <italic><tp:taxon-name><tp:taxon-name-part taxon-name-part-type="genus" reg="Sphenia">S.</tp:taxon-name-part><tp:taxon-name-part taxon-name-part-type="species" reg="perversa">perversa</tp:taxon-name-part></tp:taxon-name></italic>. However, this structure is also very similar to that seen in the juveniles of both <italic><tp:taxon-name><tp:taxon-name-part taxon-name-part-type="genus" reg="Mya">Mya</tp:taxon-name-part><tp:taxon-name-part taxon-name-part-type="species" reg="arenaria">arenaria</tp:taxon-name-part></tp:taxon-name></italic> and <italic><tp:taxon-name><tp:taxon-name-part taxon-name-part-type="genus" reg="Mya">Mya</tp:taxon-name-part><tp:taxon-name-part taxon-name-part-type="species" reg="truncata">truncata</tp:taxon-name-part></tp:taxon-name></italic>. Consequently, hinge structure would not appear to be a useful character at the generic level. Instead, it suggests that <italic><tp:taxon-name><tp:taxon-name-part taxon-name-part-type="genus" reg="Sphenia">Sphenia</tp:taxon-name-part></tp:taxon-name></italic> represents a neotenous retention of the juvenile byssate characters of <italic><tp:taxon-name><tp:taxon-name-part taxon-name-part-type="genus" reg="Mya">Mya</tp:taxon-name-part></tp:taxon-name></italic>.</p><p>Compared to the deep burrowing habits of <italic><tp:taxon-name><tp:taxon-name-part taxon-name-part-type="genus" reg="Mya">Mya</tp:taxon-name-part></tp:taxon-name></italic>, <italic><tp:taxon-name><tp:taxon-name-part taxon-name-part-type="genus" reg="Sphenia">Sphenia</tp:taxon-name-part></tp:taxon-name></italic> exhibits a byssate nestling habit, which is manifested in their differing characters; typical <italic><tp:taxon-name><tp:taxon-name-part taxon-name-part-type="genus" reg="Sphenia">Sphenia</tp:taxon-name-part></tp:taxon-name></italic> (Fig. <xref ref-type="fig" rid="F4">4</xref>) is irregular, heteromyarian and strongly inequilateral with the anterior end reduced. The posterior end is subtruncate and the siphons are large with well-developed musculature (Fig. <xref ref-type="fig" rid="F11">11e</xref>) and a corresponding deep and broad pallial sinus inside the shell valves. The following species share the nestling habit with corresponding similarities in shell form and anatomy: <italic><tp:taxon-name><tp:taxon-name-part taxon-name-part-type="genus" reg="Sphenia">S.</tp:taxon-name-part><tp:taxon-name-part taxon-name-part-type="species" reg="binghami">binghami</tp:taxon-name-part></tp:taxon-name></italic>, (see <xref ref-type="bibr" rid="B33">Yonge 1951</xref>), <italic><tp:taxon-name><tp:taxon-name-part taxon-name-part-type="genus" reg="Sphenia">S.</tp:taxon-name-part><tp:taxon-name-part taxon-name-part-type="species" reg="perversa">perversa</tp:taxon-name-part></tp:taxon-name></italic> (see this paper), <italic><tp:taxon-name><tp:taxon-name-part taxon-name-part-type="genus" reg="Sphenia">S.</tp:taxon-name-part><tp:taxon-name-part taxon-name-part-type="species" reg="antillensis">antillensis</tp:taxon-name-part></tp:taxon-name></italic> Dall &amp; Simpson, 1901 (see <xref ref-type="bibr" rid="B17">Narchi and Domaneschi 1993</xref>), <italic><tp:taxon-name><tp:taxon-name-part taxon-name-part-type="genus" reg="Sphenia">S.</tp:taxon-name-part><tp:taxon-name-part taxon-name-part-type="species" reg="fragilis">fragilis</tp:taxon-name-part></tp:taxon-name></italic> (H &amp; A Adams, 1854), <italic><tp:taxon-name><tp:taxon-name-part taxon-name-part-type="genus" reg="Sphenia">S.</tp:taxon-name-part><tp:taxon-name-part taxon-name-part-type="species" reg="hatcheri">hatcheri</tp:taxon-name-part></tp:taxon-name></italic> Pilsbry, 1899 (see <xref ref-type="bibr" rid="B19">Pastorino and Bagur 2011</xref>), <italic><tp:taxon-name><tp:taxon-name-part taxon-name-part-type="genus" reg="Sphenia">S.</tp:taxon-name-part><tp:taxon-name-part taxon-name-part-type="species" reg="coreanica">coreanica</tp:taxon-name-part></tp:taxon-name></italic> Habe 1951 (see <xref ref-type="bibr" rid="B34">Zhang et al. 2012</xref>) and <italic><tp:taxon-name><tp:taxon-name-part taxon-name-part-type="genus" reg="Sphenia">S.</tp:taxon-name-part><tp:taxon-name-part taxon-name-part-type="species" reg="elongata">elongata</tp:taxon-name-part></tp:taxon-name></italic> Zhang et al., 2012. A further four East Pacific species are described by <xref ref-type="bibr" rid="B4">Coan (1999)</xref> and these too would appear to be nestling taxa.</p><p><italic><tp:taxon-name><tp:taxon-name-part taxon-name-part-type="genus" reg="Indosphenia">Indosphenia</tp:taxon-name-part></tp:taxon-name></italic> differs from <italic><tp:taxon-name><tp:taxon-name-part taxon-name-part-type="genus" reg="Sphenia">Sphenia</tp:taxon-name-part></tp:taxon-name></italic> in being almost equilateral with a narrow, almost rostrate, posterior end and a very short pallial sinus. This reflects the infaunal lifestyle of <italic><tp:taxon-name><tp:taxon-name-part taxon-name-part-type="genus" reg="Indosphenia">I.</tp:taxon-name-part><tp:taxon-name-part taxon-name-part-type="species" reg="kayalum">kayalum</tp:taxon-name-part></tp:taxon-name></italic>. Some specimens of <italic><tp:taxon-name><tp:taxon-name-part taxon-name-part-type="genus" reg="Indosphenia">I.</tp:taxon-name-part><tp:taxon-name-part taxon-name-part-type="species" reg="sowerbyi">sowerbyi</tp:taxon-name-part></tp:taxon-name></italic> have the posterior end encrusted with epifauna while the anterior end is relatively clean, suggesting that this species lives in sediment with the anterior end at, or close to, the sediment surface.</p></tp:treatment-sec><tp:treatment-sec><!--Section generated to contain objects referenced in tp:taxon-treatment.--><fig id="F3" position="float" orientation="portrait"><label>Figure 3.</label><caption><p>Scanning electron micrographs of hinges of myids and <italic><tp:taxon-name><tp:taxon-name-part taxon-name-part-type="genus" reg="Potamocorbula">Potamocorbula</tp:taxon-name-part></tp:taxon-name></italic>. Left hand series are right valves, left hand series are left valves with the chondrophore viewed from above. <bold>a</bold><italic><tp:taxon-name><tp:taxon-name-part taxon-name-part-type="genus" reg="Mya">Mya</tp:taxon-name-part><tp:taxon-name-part taxon-name-part-type="species" reg="arenaria">arenaria</tp:taxon-name-part></tp:taxon-name></italic><bold>b</bold><italic><tp:taxon-name><tp:taxon-name-part taxon-name-part-type="genus" reg="Mya">Mya</tp:taxon-name-part><tp:taxon-name-part taxon-name-part-type="species" reg="truncata">truncata</tp:taxon-name-part></tp:taxon-name></italic><bold>c</bold><italic><tp:taxon-name><tp:taxon-name-part taxon-name-part-type="genus" reg="Sphenia">Sphenia</tp:taxon-name-part><tp:taxon-name-part taxon-name-part-type="species" reg="binghami">binghami</tp:taxon-name-part></tp:taxon-name></italic><bold>d</bold><italic><tp:taxon-name><tp:taxon-name-part taxon-name-part-type="genus" reg="Indosphenia">Indosphenia</tp:taxon-name-part><tp:taxon-name-part taxon-name-part-type="species" reg="kayalum">kayalum</tp:taxon-name-part></tp:taxon-name></italic><bold>e</bold><italic><tp:taxon-name><tp:taxon-name-part taxon-name-part-type="genus" reg="Potamocorbula">Potamocorbula</tp:taxon-name-part><tp:taxon-name-part taxon-name-part-type="species" reg="amurensis">amurensis</tp:taxon-name-part></tp:taxon-name></italic>. Scale bar: 500 µm. Abbreviations: as, anterior socket. at, anterior tooth. fl, posterior flange. lg, ligament plate. ps, posterior socket. pst, pseudotooth. r, ridge. rs, resilifer.</p></caption><graphic xmlns:xlink="http://www.w3.org/1999/xlink" xlink:href="zookeys-799-021-g003.jpg" position="float" orientation="portrait" xlink:type="simple" id="oo_245391.jpg"/></fig><fig id="F4" position="float" orientation="portrait"><label>Figure 4.</label><caption><p>Comparison of shells of three species of epibyssate nestling species of <italic><tp:taxon-name><tp:taxon-name-part taxon-name-part-type="genus" reg="Sphenia">Sphenia</tp:taxon-name-part></tp:taxon-name></italic>. <bold>a–c</bold><italic><tp:taxon-name><tp:taxon-name-part taxon-name-part-type="genus" reg="Sphenia">Sphenia</tp:taxon-name-part><tp:taxon-name-part taxon-name-part-type="species" reg="binghami">binghami</tp:taxon-name-part></tp:taxon-name></italic>, British Isle. <bold>d–j</bold><italic><tp:taxon-name><tp:taxon-name-part taxon-name-part-type="genus" reg="Sphenia">Sphenia</tp:taxon-name-part><tp:taxon-name-part taxon-name-part-type="species" reg="perversa">perversa</tp:taxon-name-part></tp:taxon-name></italic>, Kungkraben Bay, Thailand <bold>m–n</bold><italic><tp:taxon-name><tp:taxon-name-part taxon-name-part-type="genus" reg="Sphenia">Sphenia</tp:taxon-name-part><tp:taxon-name-part taxon-name-part-type="species" reg="ruepellii">ruepellii</tp:taxon-name-part></tp:taxon-name></italic>, Yemen, Arabian Sea.</p></caption><graphic xmlns:xlink="http://www.w3.org/1999/xlink" xlink:href="zookeys-799-021-g004.jpg" position="float" orientation="portrait" xlink:type="simple" id="oo_245392.jpg"/></fig><fig id="F11" position="float" orientation="portrait"><label>Figure 11.</label><caption><p><bold>a–d</bold> Gross anatomy of <italic><tp:taxon-name><tp:taxon-name-part taxon-name-part-type="genus" reg="Indosphenia">Indosphenia</tp:taxon-name-part><tp:taxon-name-part taxon-name-part-type="species" reg="kayalum">kayalum</tp:taxon-name-part></tp:taxon-name></italic><bold>a</bold> left side after removal of the shell <bold>b</bold> left side after removal of shell and mantle <bold>c</bold> exterior view of the siphonal apertures <bold>d</bold> interior view of the siphonal apertures <bold>e</bold> Gross anatomy of <italic><tp:taxon-name><tp:taxon-name-part taxon-name-part-type="genus" reg="Sphenia">Sphenia</tp:taxon-name-part><tp:taxon-name-part taxon-name-part-type="species" reg="binghami">binghami</tp:taxon-name-part></tp:taxon-name></italic> from the left side after removal of the shell and anterior mantle. Abbreviations: aa, anterior adductor muscle. exh, exhalant siphon. ft, foot. id, inner demibranch. inh, inhalant siphon. irt, inner ring of tentacles. lp, labial palps. od, outer demibranch. ort, outer ring of tentacles. pa, posterior adductor muscle. per, periostracum. pg, pedal gape. ppr, posterior pedal retractor muscle. rod, reflected portion of outer demibranch. sph, siphons. sphm, siphonal muscles.</p></caption><graphic xmlns:xlink="http://www.w3.org/1999/xlink" xlink:href="zookeys-799-021-g011.jpg" position="float" orientation="portrait" xlink:type="simple" id="oo_245399.jpg"/></fig></tp:treatment-sec><ref-list><ref id="B10"><mixed-citation xmlns:xlink="http://www.w3.org/1999/xlink" xlink:type="simple"><person-group><name name-style="western"><surname>Huber</surname><given-names>M</given-names></name></person-group> (<year>2010</year>) <source>Compendium of bivalves.</source><publisher-name>Conchbooks</publisher-name>, <publisher-loc>Hackenheim</publisher-loc>, <size units="page">901 pp</size>.</mixed-citation></ref><ref id="B20"><mixed-citation xmlns:xlink="http://www.w3.org/1999/xlink" xlink:type="simple"><person-group><name name-style="western"><surname>Preston</surname><given-names>HB</given-names></name></person-group> (<year>1907</year>) <article-title>Diagnoses of new species of <italic><tp:taxon-name><tp:taxon-name-part taxon-name-part-type="genus">Corbula</tp:taxon-name-part></tp:taxon-name></italic> and <italic><tp:taxon-name><tp:taxon-name-part taxon-name-part-type="genus">Bithinella</tp:taxon-name-part></tp:taxon-name></italic> from Lower Bengal. The Annals and Magazine of Natural History 7<sup>th</sup> ser.</article-title><volume>19</volume>: <fpage>215</fpage>–<lpage>216</lpage>. <ext-link xlink:type="simple" ext-link-type="doi" xlink:href="10.1080/00222930709487259">https://doi.org/10.1080/00222930709487259</ext-link></mixed-citation></ref><ref id="B33"><mixed-citation xmlns:xlink="http://www.w3.org/1999/xlink" xlink:type="simple"><person-group><name name-style="western"><surname>Yonge</surname><given-names>CM</given-names></name></person-group> (<year>1951</year>) <article-title>Observations on <italic><tp:taxon-name><tp:taxon-name-part taxon-name-part-type="genus">Sphenia</tp:taxon-name-part><tp:taxon-name-part taxon-name-part-type="species">binghami</tp:taxon-name-part></tp:taxon-name></italic> Turton.</article-title><source>Journal of the Marine Biological Association of the UK</source><volume>30</volume>(<issue>2</issue>): <fpage>387</fpage>–<lpage>392</lpage>. <ext-link xlink:type="simple" ext-link-type="doi" xlink:href="10.1017/S0025315400012856">https://doi.org/10.1017/S0025315400012856</ext-link></mixed-citation></ref><ref id="B17"><mixed-citation xmlns:xlink="http://www.w3.org/1999/xlink" xlink:type="simple"><person-group><name name-style="western"><surname>Narchi</surname><given-names>W</given-names></name><name name-style="western"><surname>Domaneschi</surname><given-names>O</given-names></name></person-group> (<year>1993</year>) <article-title>The functional anatomy of <italic><tp:taxon-name><tp:taxon-name-part taxon-name-part-type="genus">Sphenia</tp:taxon-name-part><tp:taxon-name-part taxon-name-part-type="species">antillensis</tp:taxon-name-part></tp:taxon-name></italic> Dall &amp; Simpson, 1901 (<tp:taxon-name><tp:taxon-name-part taxon-name-part-type="class">Bivalvia</tp:taxon-name-part></tp:taxon-name>: <tp:taxon-name><tp:taxon-name-part taxon-name-part-type="family">Myidae</tp:taxon-name-part></tp:taxon-name>).</article-title><source>Journal of Molluscan Studies</source><volume>59</volume>(<issue>2</issue>): <fpage>195</fpage>–<lpage>210</lpage>.<ext-link xlink:type="simple" ext-link-type="doi" xlink:href="10.1093/mollus/59.2.195">https://doi.org/10.1093/mollus/59.2.195</ext-link></mixed-citation></ref><ref id="B19"><mixed-citation xmlns:xlink="http://www.w3.org/1999/xlink" xlink:type="simple"><person-group><name name-style="western"><surname>Pastorino</surname><given-names>G</given-names></name><name name-style="western"><surname>Bagur</surname><given-names>M</given-names></name></person-group> (<year>2011</year>) <article-title>The genus <italic><tp:taxon-name><tp:taxon-name-part taxon-name-part-type="genus">Sphenia</tp:taxon-name-part></tp:taxon-name></italic> Turton, 1822 (<tp:taxon-name><tp:taxon-name-part taxon-name-part-type="class">Bivalvia</tp:taxon-name-part></tp:taxon-name>: <tp:taxon-name><tp:taxon-name-part taxon-name-part-type="family">Myidae</tp:taxon-name-part></tp:taxon-name>) from shallow waters of Argentina.</article-title><source>Malacologia</source><volume>54</volume>(<issue>1–2</issue>): <fpage>431</fpage>–<lpage>435</lpage>. <ext-link xlink:type="simple" ext-link-type="doi" xlink:href="10.4002/040.054.0112">https://doi.org/10.4002/040.054.0112</ext-link></mixed-citation></ref><ref id="B34"><mixed-citation xmlns:xlink="http://www.w3.org/1999/xlink" xlink:type="simple"><person-group><name name-style="western"><surname>Zhang</surname><given-names>JL</given-names></name><name name-style="western"><surname>Xu</surname><given-names>FS</given-names></name><name name-style="western"><surname>Liu</surname><given-names>JY</given-names></name></person-group> (<year>2012</year>) <article-title>The <tp:taxon-name><tp:taxon-name-part taxon-name-part-type="family">Myidae</tp:taxon-name-part></tp:taxon-name> (<tp:taxon-name><tp:taxon-name-part taxon-name-part-type="phylum">Mollusca</tp:taxon-name-part></tp:taxon-name>, <tp:taxon-name><tp:taxon-name-part taxon-name-part-type="class">Bivalvia</tp:taxon-name-part></tp:taxon-name>) from Chinese waters with description of a new species.</article-title><source>Zootaxa</source><volume>3383</volume>: <fpage>39</fpage>–<lpage>60</lpage>. <ext-link xlink:type="simple" ext-link-type="doi" xlink:href="10.11646/zootaxa.3383.1.4">https://doi.org/10.11646/zootaxa.3383.1.4</ext-link></mixed-citation></ref><ref id="B4"><mixed-citation xmlns:xlink="http://www.w3.org/1999/xlink" xlink:type="simple"><person-group><name name-style="western"><surname>Coan</surname><given-names>EV</given-names></name></person-group> (<year>1999</year>) <article-title>The eastern Pacific species of <italic><tp:taxon-name><tp:taxon-name-part taxon-name-part-type="genus">Sphenia</tp:taxon-name-part></tp:taxon-name></italic> (<tp:taxon-name><tp:taxon-name-part taxon-name-part-type="class">Bivalvia</tp:taxon-name-part></tp:taxon-name>: <tp:taxon-name><tp:taxon-name-part taxon-name-part-type="family">Myidae</tp:taxon-name-part></tp:taxon-name>).</article-title><source>The Nautilus</source><volume>113</volume>(<issue>4</issue>): <fpage>103</fpage>–<lpage>120</lpage>.</mixed-citation></ref></ref-list></tp:taxon-treatment>
