# Supplementary material for: Taxonomy of myid bivalves from fragmented brackish-water habitats in India, with a description of a new genus Indosphenia (Myidae, Myoidea, Myidae)
Source: Zookeys. 2018 Nov 28;(799):21–46. doi: 10.3897/zookeys.799.25843 (PMC6281703; doi:10.3897/zookeys.799.25843)
Supplement: XML Treatment for Indosphenia abbreviata [file zookeys.799.25843-treatment2.xml]

<!DOCTYPE tp:taxon-treatment
  PUBLIC "-//TaxonX//DTD Taxonomic Treatment Publishing DTD v0 20100105//EN" "tax-treatment-NSO.dtd">
<tp:taxon-treatment xmlns:tp="http://www.plazi.org/taxpub"><tp:treatment-meta><kwd-group><label>Taxon classification</label><kwd><named-content xmlns:xlink="http://www.w3.org/1999/xlink" content-type="kingdom">Animalia</named-content></kwd><kwd><named-content xmlns:xlink="http://www.w3.org/1999/xlink" content-type="order">Myida</named-content></kwd><kwd><named-content xmlns:xlink="http://www.w3.org/1999/xlink" content-type="family">Myidae</named-content></kwd></kwd-group><mixed-citation publication-type="journal"><person-group><name><surname>Oliver</surname><given-names>P. Graham</given-names></name><name><surname>Hallan</surname><given-names>Anders</given-names></name><name><surname>Jayachandran</surname><given-names>P.R.</given-names></name><name><surname>Joseph</surname><given-names>Philomina</given-names></name><name><surname>V.F. Sanu</surname><given-names/></name><name><surname>Nandan</surname><given-names>S. Bijoy</given-names></name></person-group><article-title>Taxonomy of myid bivalves from fragmented brackish-water habitats in India, with a description of a new genus <italic><tp:taxon-name><tp:taxon-name-part taxon-name-part-type="genus" reg="Indosphenia">Indosphenia</tp:taxon-name-part></tp:taxon-name></italic> (<tp:taxon-name><tp:taxon-name-part taxon-name-part-type="order">Myidae</tp:taxon-name-part></tp:taxon-name>, <tp:taxon-name><tp:taxon-name-part taxon-name-part-type="superfamily">Myoidea</tp:taxon-name-part></tp:taxon-name>, <tp:taxon-name><tp:taxon-name-part taxon-name-part-type="family">Myidae</tp:taxon-name-part></tp:taxon-name>)</article-title><source>Zookeys</source><day>28</day><month>11</month><year>2018</year><volume>2018</volume><issue>799</issue><fpage>21</fpage><lpage>46</lpage><pub-id pub-id-type="doi">10.3897/zookeys.799.25843</pub-id></mixed-citation></tp:treatment-meta><tp:nomenclature><tp:taxon-name>
                <tp:taxon-name-part taxon-name-part-type="genus" reg="Indosphenia">Indosphenia</tp:taxon-name-part>
                <tp:taxon-name-part taxon-name-part-type="species" reg="abbreviata">abbreviata</tp:taxon-name-part>
              </tp:taxon-name><tp:taxon-authority>(Preston, 1907)</tp:taxon-authority><tp:nomenclature-citation-list><tp:nomenclature-citation><tp:taxon-name>
                    <tp:taxon-name-part taxon-name-part-type="genus" reg="Corbula">Corbula</tp:taxon-name-part>
                    <tp:taxon-name-part taxon-name-part-type="species" reg="abbreviata">abbreviata</tp:taxon-name-part>
                  </tp:taxon-name><comment>Preston, 1907: 215, fig. 1; <xref ref-type="bibr" rid="B24">Ramakrishna and Dey 2010</xref>: 269.</comment></tp:nomenclature-citation><tp:nomenclature-citation><tp:taxon-name>
                    <tp:taxon-name-part taxon-name-part-type="genus" reg="Corbula">Corbula</tp:taxon-name-part>
                    <tp:taxon-name-part taxon-name-part-type="species" reg="alcocki">alcocki</tp:taxon-name-part>
                  </tp:taxon-name><comment>Preston, 1907: 215, fig. 2.</comment></tp:nomenclature-citation><tp:nomenclature-citation><tp:taxon-name>
                    <tp:taxon-name-part taxon-name-part-type="genus" reg="Corbula">Corbula</tp:taxon-name-part>
                    <tp:taxon-name-part taxon-name-part-type="species" reg="calcarea">calcarea</tp:taxon-name-part>
                  </tp:taxon-name><comment>Preston, 1907: 216, fig. 3; <xref ref-type="bibr" rid="B24">Ramakrishna and Dey 2010</xref>, 269.</comment></tp:nomenclature-citation><tp:nomenclature-citation><tp:taxon-name>
                    <tp:taxon-name-part taxon-name-part-type="genus" reg="Corbula">Corbula</tp:taxon-name-part>
                    <tp:taxon-name-part taxon-name-part-type="species" reg="gracilis">gracilis</tp:taxon-name-part>
                  </tp:taxon-name><comment>Preston, 1907: 216, fig. 4; <xref ref-type="bibr" rid="B24">Ramakrishna and Dey 2010</xref>: 270.</comment></tp:nomenclature-citation><tp:nomenclature-citation><tp:taxon-name>
                    <tp:taxon-name-part taxon-name-part-type="genus" reg="Corbula">Corbula</tp:taxon-name-part>
                    <tp:taxon-name-part taxon-name-part-type="species" reg="pfefferi">pfefferi</tp:taxon-name-part>
                  </tp:taxon-name><comment>Preston, 1907: 216, fig. 5.</comment></tp:nomenclature-citation><tp:nomenclature-citation><tp:taxon-name>
                    <tp:taxon-name-part taxon-name-part-type="genus" reg="Potamocorbula">Potamocorbula</tp:taxon-name-part>
                    <tp:taxon-name-part taxon-name-part-type="species" reg="abbreviata">abbreviata</tp:taxon-name-part>
                  </tp:taxon-name><comment>(Preston): <xref ref-type="bibr" rid="B10">Huber 2010</xref>: 771; <xref ref-type="bibr" rid="B27">Subba Rao 2017</xref>: 431; <xref ref-type="bibr" rid="B13">MolluscaBase 2018b</xref>.</comment></tp:nomenclature-citation></tp:nomenclature-citation-list></tp:nomenclature><tp:treatment-sec sec-type="type material" id="SECID0E3VAG"><title>Type material examined.</title><p><italic><tp:taxon-name><tp:taxon-name-part taxon-name-part-type="genus" reg="Corbula">Corbula</tp:taxon-name-part><tp:taxon-name-part taxon-name-part-type="species" reg="alcocki">alcocki</tp:taxon-name-part></tp:taxon-name></italic>, Syntype, 1 shell, Port Canning, purchased from Preston, HMUK1909.8.18.33.</p><p><italic><tp:taxon-name><tp:taxon-name-part taxon-name-part-type="genus" reg="Corbula">Corbula</tp:taxon-name-part><tp:taxon-name-part taxon-name-part-type="species" reg="gracilis">gracilis</tp:taxon-name-part></tp:taxon-name></italic>, Syntype, 1 shell, Port Canning, purchased from Preston, HMUK1909.8.18.32.</p><p>The type material of <italic><tp:taxon-name><tp:taxon-name-part taxon-name-part-type="genus" reg="Corbula">C.</tp:taxon-name-part><tp:taxon-name-part taxon-name-part-type="species" reg="abbreviata">abbreviata</tp:taxon-name-part></tp:taxon-name></italic>, <italic><tp:taxon-name><tp:taxon-name-part taxon-name-part-type="genus" reg="Corbula">C.</tp:taxon-name-part><tp:taxon-name-part taxon-name-part-type="species" reg="calcarea">calcarea</tp:taxon-name-part></tp:taxon-name></italic>, and <italic><tp:taxon-name><tp:taxon-name-part taxon-name-part-type="genus" reg="Corbula">C.</tp:taxon-name-part><tp:taxon-name-part taxon-name-part-type="species" reg="pfefferi">pfefferi</tp:taxon-name-part></tp:taxon-name></italic> was not available for study.</p></tp:treatment-sec><tp:treatment-sec sec-type="material" id="SECID0E4XAG"><title>Other material examined.</title><p><italic><tp:taxon-name><tp:taxon-name-part taxon-name-part-type="genus" reg="Sphenia">Sphenia</tp:taxon-name-part></tp:taxon-name></italic> sp. 20 shells and single valves, “Port Canning” [can be interpreted as the Matla River at Port Canning], SE of Kolkata, <named-content xmlns:xlink="http://www.w3.org/1999/xlink" content-type="dwc:verbatimCoordinates" xlink:type="simple"><named-content content-type="geo-json" specific-use="{&#34;type&#34;:&#34;Point&#34;,&#34;coordinates&#34;:[88.676667,22.311667]}" id="NCID0ENYAG" xlink:type="simple">22°18.7'N, 88°40.6'E</named-content></named-content>, ex Godwin-Austin Coll, <named-content xmlns:xlink="http://www.w3.org/1999/xlink" content-type="dwc:institutional_code" xlink:type="simple">NHMUK</named-content> 20170342.</p><p><italic><tp:taxon-name><tp:taxon-name-part taxon-name-part-type="genus" reg="Sphenia">Sphenia</tp:taxon-name-part></tp:taxon-name></italic> sp. 5 shells and 1 single valve, Pt. Canning, Matla River, ex Blandford Coll, HMUK 20170343.</p><!--PageBreak--><p><italic><tp:taxon-name><tp:taxon-name-part taxon-name-part-type="genus" reg="Corbula">Corbula</tp:taxon-name-part><tp:taxon-name-part taxon-name-part-type="species" reg="intumescens">intumescens</tp:taxon-name-part></tp:taxon-name></italic> manuscript name of Stoliczka. 4 shells. Canning, ex. Dr F. Day, HMUK91.9.19.20-3.</p><p><italic><tp:taxon-name><tp:taxon-name-part taxon-name-part-type="genus" reg="Corbula">Corbula</tp:taxon-name-part><tp:taxon-name-part taxon-name-part-type="species" reg="tumescens">tumescens</tp:taxon-name-part></tp:taxon-name></italic> manuscript name of Day 4 shells. Port Canning, <named-content xmlns:xlink="http://www.w3.org/1999/xlink" content-type="dwc:institutional_code" xlink:type="simple">NHMUK</named-content> 88.12.4.703-6.</p></tp:treatment-sec><tp:treatment-sec sec-type="Type localities" id="SECID0EA1AG"><title>Type localities.</title><p>All species described by <xref ref-type="bibr" rid="B20">Preston (1907)</xref> are localised as “Port Canning, Lower Bengal; in brackish pools”. Port Canning lies on the Matla River approximately 80 km upstream from the mouth of the estuary. Both the manuscript names of Stoliczka have the same locality of “Port Canning”.</p></tp:treatment-sec><tp:treatment-sec sec-type="description" id="SECID0EK1AG"><title>Description.</title><p>Shell (Fig. <xref ref-type="fig" rid="F5">5a–d</xref>) small, reaching 10 mm in length, thin, fragile, inequivalve - left valve slightly smaller; slightly inequilateral, beaks slightly to the front of centre (PL/AL = 1.3); moderately inflated (L/T = 2.1). Beaks prosogyrate, directed anteriorly. Outline subovate-sub-rostrate, L/H = 1.6, anterior end broadly rounded, ventral margin curved, posterior end much narrower than anterior end, sub-rostrate. Posterior area demarcated by sharp carina running from beak to ventral margin of rostrate posterior end. Postero-dorsal margin concave. Posterior end rounded, but often eroded and obscured by periostracum extending beyond shell. Sculpture of weak commarginal lines and raised threads forming weak projections on posterior carina.</p><fig id="F5" position="float" orientation="portrait"><label>Figure 5.</label><caption><p>Shell variation in <italic><tp:taxon-name><tp:taxon-name-part taxon-name-part-type="genus" reg="Indosphenia">Indosphenia</tp:taxon-name-part><tp:taxon-name-part taxon-name-part-type="species" reg="abbreviata">abbreviata</tp:taxon-name-part></tp:taxon-name></italic>. <bold>a–d</bold> typical form from Port Canning, <named-content xmlns:xlink="http://www.w3.org/1999/xlink" content-type="dwc:institutional_code" xlink:type="simple">NHMUK</named-content> 20170342 <bold>e, f</bold> distorted varieties from Port Canning, <named-content xmlns:xlink="http://www.w3.org/1999/xlink" content-type="dwc:institutional_code" xlink:type="simple">NHMUK</named-content> 20170342 <bold>g, h</bold> syntype of <italic><tp:taxon-name><tp:taxon-name-part taxon-name-part-type="genus" reg="Corbula">Corbula</tp:taxon-name-part><tp:taxon-name-part taxon-name-part-type="species" reg="alcocki">alcocki</tp:taxon-name-part></tp:taxon-name></italic> Port Canning, <named-content xmlns:xlink="http://www.w3.org/1999/xlink" content-type="dwc:institutional_code" xlink:type="simple">NHMUK</named-content> 1909.8.18.33 <bold>i, j</bold> syntype of <italic><tp:taxon-name><tp:taxon-name-part taxon-name-part-type="genus" reg="Corbula">Corbula</tp:taxon-name-part><tp:taxon-name-part taxon-name-part-type="species" reg="gracilis">gracilis</tp:taxon-name-part></tp:taxon-name></italic> , Port Canning <named-content xmlns:xlink="http://www.w3.org/1999/xlink" content-type="dwc:institutional_code" xlink:type="simple">NHMUK</named-content> 1909.8.18.32 <bold>k–m</bold> syntype of <italic><tp:taxon-name><tp:taxon-name-part taxon-name-part-type="genus" reg="Cuspidaria">Cuspidaria</tp:taxon-name-part><tp:taxon-name-part taxon-name-part-type="species" reg="annandalei">annandalei</tp:taxon-name-part></tp:taxon-name></italic> NMW1955.158.18922. Scale bar: 5 mm.</p></caption><graphic xmlns:xlink="http://www.w3.org/1999/xlink" xlink:href="zookeys-799-021-g005.jpg" position="float" orientation="portrait" xlink:type="simple" id="oo_245393.jpg"/></fig><p>Prodissoconch (Fig. <xref ref-type="fig" rid="F9">9b</xref>) consisting of small P1 (65 µm) and much larger P2 (182 µm); P1 with punctate micro sculpture; P2 with commarginal ridges crossed by sparse radial threads. Hinge myid, with chondrophore in left valve. Chondrophore (Fig. <xref ref-type="fig" rid="F7">7a</xref>) with proportionately narrow ligament insertion plate and long posterior flange; ridge between ligament area and flange weak. Right valve with very weak pseudo cardinal tooth (Fig. <xref ref-type="fig" rid="F7">7g</xref>) commonly rising dorsally to obscure beak.</p></tp:treatment-sec><tp:treatment-sec sec-type="Intraspecific variation" id="SECID0EZ4AG"><title>Intraspecific variation.</title><p>Some shells in the unidentified samples from Port Canning are distorted with the rostrate posterior end upturned (Fig. <xref ref-type="fig" rid="F5">5e</xref>), while others are truncate posteriorly (Fig. <xref ref-type="fig" rid="F5">5f</xref>). While the overall outline is different, the hinge remains identical in structure (Fig. <xref ref-type="fig" rid="F7">7c</xref>). The syntype of <italic><tp:taxon-name><tp:taxon-name-part taxon-name-part-type="genus" reg="Corbula">Corbula</tp:taxon-name-part><tp:taxon-name-part taxon-name-part-type="species" reg="alcocki">alcocki</tp:taxon-name-part></tp:taxon-name></italic> (Fig. <xref ref-type="fig" rid="F5">5g, h</xref>) represents the posteriorly truncated form, whereas the syntype of <italic><tp:taxon-name><tp:taxon-name-part taxon-name-part-type="genus" reg="Corbula">C.</tp:taxon-name-part><tp:taxon-name-part taxon-name-part-type="species" reg="gracilis">gracilis</tp:taxon-name-part></tp:taxon-name></italic> (Fig. <xref ref-type="fig" rid="F5">5i, j</xref>) is closer to the typical shape. The samples labelled as <italic><tp:taxon-name><tp:taxon-name-part taxon-name-part-type="genus" reg="Sphenia">Sphenia</tp:taxon-name-part><tp:taxon-name-part taxon-name-part-type="species" reg="tumescens">tumescens</tp:taxon-name-part></tp:taxon-name></italic> and the sample collected by Blandford, contain larger shells (up to 12 mm in length) (Fig. <xref ref-type="fig" rid="F6">6f</xref>). Of these, many are more elongate and narrower (Fig. <xref ref-type="fig" rid="F6">6a–d, g</xref>) and with a larger length to height ratio of 1.9, and where the posterior dorsal margin is less concave. Of the species described by <xref ref-type="bibr" rid="B20">Preston (1907)</xref>, that of <italic><tp:taxon-name><tp:taxon-name-part taxon-name-part-type="genus" reg="Corbula"/><tp:taxon-name-part taxon-name-part-type="species" reg="calcarea">calcarea</tp:taxon-name-part></tp:taxon-name></italic> may be representative, but it is less than half the size of the shells described here. In one shell, from the <italic><tp:taxon-name><tp:taxon-name-part taxon-name-part-type="genus" reg="Corbula"/><tp:taxon-name-part taxon-name-part-type="species" reg="tumescens">tumescens</tp:taxon-name-part></tp:taxon-name></italic> sample, radial striations are present (Fig. <xref ref-type="fig" rid="F6">6e</xref>), most visible on the interior (Preston’s <italic><tp:taxon-name><tp:taxon-name-part taxon-name-part-type="genus" reg="Corbula"/><tp:taxon-name-part taxon-name-part-type="species" reg="pfefferi">pfefferi</tp:taxon-name-part></tp:taxon-name></italic> form). The prodissoconch (Fig. <xref ref-type="fig" rid="F9">9a</xref>) is identical to that of the typical form in having a radial sculpture.</p><fig id="F6" position="float" orientation="portrait"><label>Figure 6.</label><caption><p>Variations of <italic><tp:taxon-name><tp:taxon-name-part taxon-name-part-type="genus" reg="Indosphenia">Indosphenia</tp:taxon-name-part><tp:taxon-name-part taxon-name-part-type="species" reg="abbreviata">abbreviata</tp:taxon-name-part></tp:taxon-name></italic> all from Port Canning. <bold>a, b</bold> narrow form , <named-content xmlns:xlink="http://www.w3.org/1999/xlink" content-type="dwc:institutional_code" xlink:type="simple">NHMUK</named-content> 20170343 <bold>d–f</bold><italic>tumescence</italic> form <named-content xmlns:xlink="http://www.w3.org/1999/xlink" content-type="dwc:institutional_code" xlink:type="simple">NHMUK</named-content> 88.12.4.703 <bold>e</bold> Scanning electron micrograph of interior of <bold>d</bold> showing radial ridges <bold>g</bold><italic>intumescence</italic> form <named-content xmlns:xlink="http://www.w3.org/1999/xlink" content-type="dwc:institutional_code" xlink:type="simple">NHMUK</named-content> 91.9.19.20. Scale bar: 5 mm.</p></caption><graphic xmlns:xlink="http://www.w3.org/1999/xlink" xlink:href="zookeys-799-021-g006.jpg" position="float" orientation="portrait" xlink:type="simple" id="oo_245394.jpg"/></fig><fig id="F7" position="float" orientation="portrait"><label>Figure 7.</label><caption><p>Scanning electron micrographs of the hinges of <italic><tp:taxon-name><tp:taxon-name-part taxon-name-part-type="genus" reg="Indosphenia">Indosphenia</tp:taxon-name-part></tp:taxon-name></italic> species. <bold>a</bold> chondrophore of <italic><tp:taxon-name><tp:taxon-name-part taxon-name-part-type="genus" reg="Indosphenia">I.</tp:taxon-name-part><tp:taxon-name-part taxon-name-part-type="species" reg="abbreviata">abbreviata</tp:taxon-name-part></tp:taxon-name></italic> typical form from Port Canning <bold>b</bold> as <bold>a</bold> but from narrow form <bold>c</bold> as <bold>a</bold> but from distorted form <bold>d</bold> chondrophore of syntype of <italic><tp:taxon-name><tp:taxon-name-part taxon-name-part-type="genus" reg="Cuspidaria">Cuspidaria</tp:taxon-name-part><tp:taxon-name-part taxon-name-part-type="species" reg="annandalei">annandalei</tp:taxon-name-part></tp:taxon-name></italic><bold>e</bold> chondrophore of <italic><tp:taxon-name><tp:taxon-name-part taxon-name-part-type="genus" reg="Indosphenia">I.</tp:taxon-name-part><tp:taxon-name-part taxon-name-part-type="species" reg="sowerbyi">sowerbyi</tp:taxon-name-part></tp:taxon-name></italic> from Adyar <bold>f</bold> as <italic>e</italic> but from Cooum <bold>g</bold> right valve pseudo tooth in <italic><tp:taxon-name><tp:taxon-name-part taxon-name-part-type="genus" reg="Indosphenia">I.</tp:taxon-name-part><tp:taxon-name-part taxon-name-part-type="species" reg="abbreviata">abbreviata</tp:taxon-name-part></tp:taxon-name></italic><bold>h</bold> right valve pseudotooth in syntype of <italic><tp:taxon-name><tp:taxon-name-part taxon-name-part-type="genus" reg="Cuspidaria">Cuspidaria</tp:taxon-name-part><tp:taxon-name-part taxon-name-part-type="species" reg="annandalei">annandalei</tp:taxon-name-part></tp:taxon-name></italic><bold>i</bold> right valve pseudotooth in <italic><tp:taxon-name><tp:taxon-name-part taxon-name-part-type="genus" reg="Indosphenia">I.</tp:taxon-name-part><tp:taxon-name-part taxon-name-part-type="species" reg="sowerbyi">sowerbyi</tp:taxon-name-part></tp:taxon-name></italic><bold>j–k</bold> chondrophores in small and large specimens of <italic><tp:taxon-name><tp:taxon-name-part taxon-name-part-type="genus" reg="Indosphenia">I.</tp:taxon-name-part><tp:taxon-name-part taxon-name-part-type="species" reg="kayalum">kayalum</tp:taxon-name-part></tp:taxon-name></italic><bold>l–m</bold> right valve pseudo tooth small and large specimens of <italic><tp:taxon-name><tp:taxon-name-part taxon-name-part-type="genus" reg="Indosphenia">I.</tp:taxon-name-part><tp:taxon-name-part taxon-name-part-type="species" reg="kayalum">kayalum</tp:taxon-name-part></tp:taxon-name></italic><bold>n–o</bold> chondrophore and right valve pseudo tooth of <italic><tp:taxon-name><tp:taxon-name-part taxon-name-part-type="genus" reg="Indosphenia">I.</tp:taxon-name-part><tp:taxon-name-part taxon-name-part-type="species" reg="cochinensis">cochinensis</tp:taxon-name-part></tp:taxon-name></italic>. Scale bar: 5 mm.</p></caption><graphic xmlns:xlink="http://www.w3.org/1999/xlink" xlink:href="zookeys-799-021-g007.jpg" position="float" orientation="portrait" xlink:type="simple" id="oo_245395.jpg"/></fig></tp:treatment-sec><tp:treatment-sec sec-type="remarks" id="SECID0EQHBG"><title>Remarks.</title><p>The shells from Port Canning are highly variable, with many showing distortions of some degree, although the overall form is broadly rounded with a deep anterior end and a sub-rostrate posterior end. Some samples contain a higher proportion of shells that are less deep and more elongate, and these have the manuscript names of <italic><tp:taxon-name><tp:taxon-name-part taxon-name-part-type="genus" reg="Corbula"/><tp:taxon-name-part taxon-name-part-type="species" reg="tumescens">tumescens</tp:taxon-name-part></tp:taxon-name></italic> Stolizcka and <italic><tp:taxon-name><tp:taxon-name-part taxon-name-part-type="genus" reg="Corbula"/><tp:taxon-name-part taxon-name-part-type="species" reg="intumescens">intumescens</tp:taxon-name-part></tp:taxon-name></italic> Day.</p><p>While the extremes of this form look very different, there are intergrades, and in all of these the prodissoconch has the same pattern of radial striations.</p><!--PageBreak--><p>While Port Canning is given as the locality, the precise habitat is not provided for these samples, although one does mention the Matla River. <xref ref-type="bibr" rid="B20">Preston (1907)</xref> stated that his species came from brackish pools, so it may be that this species inhabits a range of habitats within the Matla River estuary. Port Canning is some 80 km from the open sea of the Bay of Bengal and is undoubtedly subject to much variation in salinity, certainly between isolated pools and the main river channel. Without supporting molecular data, we regard these forms to be part of a single species. The earliest available name for this taxon is <italic><tp:taxon-name><tp:taxon-name-part taxon-name-part-type="genus" reg="Indosphenia"/><tp:taxon-name-part taxon-name-part-type="species" reg="abbreviata">abbreviata</tp:taxon-name-part></tp:taxon-name></italic> Preston, 1907, which is based on individuals that in the context of the current sample set may not be typical, in having the posterior end shortened. <!--PageBreak-->However, we consider that <xref ref-type="bibr" rid="B10">Huber (2010)</xref> was the first reviser of this group of species and we therefore retain the earliest name and the one given priority by him. This is also the name adopted by <xref ref-type="bibr" rid="B27">Subba Rao (2017)</xref>.</p></tp:treatment-sec><tp:treatment-sec><!--Section generated to contain objects referenced in tp:taxon-treatment.--><fig id="F9" position="float" orientation="portrait"><label>Figure 9.</label><caption><p>Scanning electron micrographs of the prodissoconchs of <italic><tp:taxon-name><tp:taxon-name-part taxon-name-part-type="genus" reg="Indosphenia">Indosphenia</tp:taxon-name-part></tp:taxon-name></italic> species. <bold>a</bold><italic><tp:taxon-name><tp:taxon-name-part taxon-name-part-type="genus" reg="Indosphenia">I.</tp:taxon-name-part><tp:taxon-name-part taxon-name-part-type="species" reg="abbreviata">abbreviata</tp:taxon-name-part></tp:taxon-name></italic> elongate form <bold>b</bold><italic><tp:taxon-name><tp:taxon-name-part taxon-name-part-type="genus" reg="Indosphenia">I.</tp:taxon-name-part><tp:taxon-name-part taxon-name-part-type="species" reg="abbreviata">abbreviata</tp:taxon-name-part></tp:taxon-name></italic> typical form <bold>c</bold><italic><tp:taxon-name><tp:taxon-name-part taxon-name-part-type="genus" reg="Indosphenia">I.</tp:taxon-name-part><tp:taxon-name-part taxon-name-part-type="species" reg="sowerbyi">sowerbyi</tp:taxon-name-part></tp:taxon-name></italic><bold>d</bold><italic><tp:taxon-name><tp:taxon-name-part taxon-name-part-type="genus" reg="Indosphenia">I.</tp:taxon-name-part><tp:taxon-name-part taxon-name-part-type="species" reg="kayalum">kayalum</tp:taxon-name-part></tp:taxon-name></italic>.</p></caption><graphic xmlns:xlink="http://www.w3.org/1999/xlink" xlink:href="zookeys-799-021-g009.jpg" position="float" orientation="portrait" xlink:type="simple" id="oo_245397.jpg"/></fig></tp:treatment-sec><ref-list><ref id="B24"><mixed-citation xmlns:xlink="http://www.w3.org/1999/xlink" xlink:type="simple"><person-group><name name-style="western"><surname>Ramakrishna</surname></name><name name-style="western"><surname>Dey</surname><given-names>A</given-names></name></person-group> (<year>2010</year>) <article-title>Annotated checklist of Indian Marine Molluscs (<tp:taxon-name><tp:taxon-name-part taxon-name-part-type="class">Cephalopoda</tp:taxon-name-part></tp:taxon-name>, <tp:taxon-name><tp:taxon-name-part taxon-name-part-type="class">Bivalvia</tp:taxon-name-part></tp:taxon-name> and <tp:taxon-name><tp:taxon-name-part taxon-name-part-type="class">Scaphopoda</tp:taxon-name-part></tp:taxon-name>) Part 1.</article-title><source>Zoological Survey of India Occasional Paper</source><volume>320</volume>: <fpage>1</fpage>–<lpage>427</lpage>.</mixed-citation></ref><ref id="B10"><mixed-citation xmlns:xlink="http://www.w3.org/1999/xlink" xlink:type="simple"><person-group><name name-style="western"><surname>Huber</surname><given-names>M</given-names></name></person-group> (<year>2010</year>) <source>Compendium of bivalves.</source><publisher-name>Conchbooks</publisher-name>, <publisher-loc>Hackenheim</publisher-loc>, <size units="page">901 pp</size>.</mixed-citation></ref><ref id="B27"><mixed-citation xmlns:xlink="http://www.w3.org/1999/xlink" xlink:type="simple"><person-group><name name-style="western"><surname>Subba Rao</surname><given-names>NV</given-names></name></person-group> (<year>2017</year>) <article-title>Indian Seashells, Part 2: <tp:taxon-name><tp:taxon-name-part taxon-name-part-type="class">Bivalvia</tp:taxon-name-part></tp:taxon-name>.</article-title><source>Zoological Survey of India Occasional Paper</source><volume>375</volume>: <fpage>1</fpage>–<lpage>568</lpage>.</mixed-citation></ref><ref id="B13"><mixed-citation xmlns:xlink="http://www.w3.org/1999/xlink" xlink:type="simple"><institution xlink:type="simple">MolluscaBase</institution> (<year>2018b</year>) <italic><tp:taxon-name><tp:taxon-name-part taxon-name-part-type="genus">Potamocorbula</tp:taxon-name-part><tp:taxon-name-part taxon-name-part-type="species">abbreviata</tp:taxon-name-part></tp:taxon-name></italic> (Preston, 1907). Accessed through: World Register of Marine Species. <ext-link xlink:type="simple" ext-link-type="uri" xlink:href="http://marinespecies.org/aphia.php?p=taxdetails%26id=505887">http://marinespecies.org/aphia.php?p=taxdetails&amp;id=505887</ext-link> on 2018-05-18</mixed-citation></ref><ref id="B20"><mixed-citation xmlns:xlink="http://www.w3.org/1999/xlink" xlink:type="simple"><person-group><name name-style="western"><surname>Preston</surname><given-names>HB</given-names></name></person-group> (<year>1907</year>) <article-title>Diagnoses of new species of <italic><tp:taxon-name><tp:taxon-name-part taxon-name-part-type="genus">Corbula</tp:taxon-name-part></tp:taxon-name></italic> and <italic><tp:taxon-name><tp:taxon-name-part taxon-name-part-type="genus">Bithinella</tp:taxon-name-part></tp:taxon-name></italic> from Lower Bengal. The Annals and Magazine of Natural History 7<sup>th</sup> ser.</article-title><volume>19</volume>: <fpage>215</fpage>–<lpage>216</lpage>. <ext-link xlink:type="simple" ext-link-type="doi" xlink:href="10.1080/00222930709487259">https://doi.org/10.1080/00222930709487259</ext-link></mixed-citation></ref></ref-list></tp:taxon-treatment>
