# Supplementary material for: Taxonomy of myid bivalves from fragmented brackish-water habitats in India, with a description of a new genus Indosphenia (Myidae, Myoidea, Myidae)
Source: Zookeys. 2018 Nov 28;(799):21–46. doi: 10.3897/zookeys.799.25843 (PMC6281703; doi:10.3897/zookeys.799.25843)
Supplement: XML Treatment for Indosphenia abbreviata chilkaensis [file zookeys.799.25843-treatment3.xml]

<!DOCTYPE tp:taxon-treatment
  PUBLIC "-//TaxonX//DTD Taxonomic Treatment Publishing DTD v0 20100105//EN" "tax-treatment-NSO.dtd">
<tp:taxon-treatment xmlns:tp="http://www.plazi.org/taxpub"><tp:treatment-meta><kwd-group><label>Taxon classification</label><kwd><named-content xmlns:xlink="http://www.w3.org/1999/xlink" content-type="kingdom">Animalia</named-content></kwd><kwd><named-content xmlns:xlink="http://www.w3.org/1999/xlink" content-type="order">Myida</named-content></kwd><kwd><named-content xmlns:xlink="http://www.w3.org/1999/xlink" content-type="family">Myidae</named-content></kwd></kwd-group><mixed-citation publication-type="journal"><person-group><name><surname>Oliver</surname><given-names>P. Graham</given-names></name><name><surname>Hallan</surname><given-names>Anders</given-names></name><name><surname>Jayachandran</surname><given-names>P.R.</given-names></name><name><surname>Joseph</surname><given-names>Philomina</given-names></name><name><surname>V.F. Sanu</surname><given-names/></name><name><surname>Nandan</surname><given-names>S. Bijoy</given-names></name></person-group><article-title>Taxonomy of myid bivalves from fragmented brackish-water habitats in India, with a description of a new genus <italic><tp:taxon-name><tp:taxon-name-part taxon-name-part-type="genus" reg="Indosphenia">Indosphenia</tp:taxon-name-part></tp:taxon-name></italic> (<tp:taxon-name><tp:taxon-name-part taxon-name-part-type="order">Myidae</tp:taxon-name-part></tp:taxon-name>, <tp:taxon-name><tp:taxon-name-part taxon-name-part-type="superfamily">Myoidea</tp:taxon-name-part></tp:taxon-name>, <tp:taxon-name><tp:taxon-name-part taxon-name-part-type="family">Myidae</tp:taxon-name-part></tp:taxon-name>)</article-title><source>Zookeys</source><day>28</day><month>11</month><year>2018</year><volume>2018</volume><issue>799</issue><fpage>21</fpage><lpage>46</lpage><pub-id pub-id-type="doi">10.3897/zookeys.799.25843</pub-id></mixed-citation></tp:treatment-meta><tp:nomenclature><tp:taxon-name>
                <tp:taxon-name-part taxon-name-part-type="genus" reg="Indosphenia">Indosphenia</tp:taxon-name-part>
                <tp:taxon-name-part taxon-name-part-type="species" reg="abbreviata">abbreviata</tp:taxon-name-part>
                <tp:taxon-name-part taxon-name-part-type="subspecies" reg="chilkaensis">chilkaensis</tp:taxon-name-part>
              </tp:taxon-name><tp:taxon-authority>(Preston, 1911)</tp:taxon-authority><tp:nomenclature-citation-list><tp:nomenclature-citation><tp:taxon-name>
                    <tp:taxon-name-part taxon-name-part-type="genus" reg="Corbula">Corbula</tp:taxon-name-part>
                    <tp:taxon-name-part taxon-name-part-type="species" reg="chilkaensis">chilkaensis</tp:taxon-name-part>
                  </tp:taxon-name><comment>Preston, 1911: 39, fig. 2; <xref ref-type="bibr" rid="B27">Subba Rao 2017</xref>: 432.</comment></tp:nomenclature-citation><tp:nomenclature-citation><tp:taxon-name>
                    <tp:taxon-name-part taxon-name-part-type="genus" reg="Cuspidaria">Cuspidaria</tp:taxon-name-part>
                    <tp:taxon-name-part taxon-name-part-type="species" reg="annandalei">annandalei</tp:taxon-name-part>
                  </tp:taxon-name><comment>Preston, 1915: 308, figs 23, 23a; <xref ref-type="bibr" rid="B24">Ramakrishna and Dey 2010</xref>: 303–4; <xref ref-type="bibr" rid="B15">MolluscaBase 2018d</xref>.</comment></tp:nomenclature-citation></tp:nomenclature-citation-list></tp:nomenclature><tp:treatment-sec sec-type="type material" id="SECID0EULBG"><title>Type material examined.</title><p><italic><tp:taxon-name><tp:taxon-name-part taxon-name-part-type="genus" reg="Corbula">Corbula</tp:taxon-name-part><tp:taxon-name-part taxon-name-part-type="species" reg="chilkaensis">chilkaensis</tp:taxon-name-part></tp:taxon-name></italic>. Type material was not available for study.</p><p><italic><tp:taxon-name><tp:taxon-name-part taxon-name-part-type="genus" reg="Cuspidaria">Cuspidaria</tp:taxon-name-part><tp:taxon-name-part taxon-name-part-type="species" reg="annandalei">annandalei</tp:taxon-name-part></tp:taxon-name></italic>. Syntypes, 3 shells, Lake Chilka [this can be interpreted as <named-content xmlns:xlink="http://www.w3.org/1999/xlink" content-type="dwc:verbatimCoordinates" xlink:type="simple"><named-content content-type="geo-json" specific-use="{&#34;type&#34;:&#34;Point&#34;,&#34;coordinates&#34;:[85.310000,19.715000]}" id="NCID0EVMBG" xlink:type="simple">19°42.9'N, 85°18.6'E</named-content></named-content>]. Ex Preston, <named-content xmlns:xlink="http://www.w3.org/1999/xlink" content-type="dwc:institutional_code" xlink:type="simple">NMW</named-content>.1955.158.18922-18923.</p></tp:treatment-sec><tp:treatment-sec sec-type="Type localities" id="SECID0E6MBG"><title>Type localities.</title><p><italic><tp:taxon-name><tp:taxon-name-part taxon-name-part-type="genus" reg="Corbula">Corbula</tp:taxon-name-part><tp:taxon-name-part taxon-name-part-type="species" reg="chilkaensis">chilkaensis</tp:taxon-name-part></tp:taxon-name></italic>. “Rambha, S. end of Lake Chilka” [this can be interpreted as off Rambha approximately <named-content xmlns:xlink="http://www.w3.org/1999/xlink" content-type="dwc:verbatimCoordinates" xlink:type="simple"><named-content content-type="geo-json" specific-use="{&#34;type&#34;:&#34;Point&#34;,&#34;coordinates&#34;:[85.105000,19.520000]}" id="NCID0ETNBG" xlink:type="simple">19°31.2'N, 85°6.3'E</named-content></named-content>].</p><p><italic><tp:taxon-name><tp:taxon-name-part taxon-name-part-type="genus" reg="Cuspidaria">Cuspidaria</tp:taxon-name-part><tp:taxon-name-part taxon-name-part-type="species" reg="annandalei">annandalei</tp:taxon-name-part></tp:taxon-name></italic>. “Lake Chilka, 4–9 miles E. by S.1/2 S. of Patsahanipur, 4–5 ft” [this can be interpreted as off Patasanipur approximately <named-content xmlns:xlink="http://www.w3.org/1999/xlink" content-type="dwc:verbatimCoordinates" xlink:type="simple"><named-content content-type="geo-json" specific-use="{&#34;type&#34;:&#34;Point&#34;,&#34;coordinates&#34;:[85.310000,19.715000]}" id="NCID0EIOBG" xlink:type="simple">19°42.9'N, 85°18.6'E</named-content></named-content>].</p></tp:treatment-sec><tp:treatment-sec sec-type="remarks" id="SECID0ENOBG"><title>Remarks.</title><p>Examination of shells (Fig. <xref ref-type="fig" rid="F5">5k–m</xref>) of <italic><tp:taxon-name><tp:taxon-name-part taxon-name-part-type="genus" reg="Cuspidaria">Cuspidaria</tp:taxon-name-part><tp:taxon-name-part taxon-name-part-type="species" reg="annandalei">annandalei</tp:taxon-name-part></tp:taxon-name></italic> shows these to be identical with small specimens of the typical Port Canning form, including the presence of radial striations on the prodissoconch. Lake Chilka, some 55 km in length, is situated in the northern part of the Bay of Bengal approximately 400 km south-west of Port Canning and is largely isolated from the Bay of Bengal by a long shore bar, only <!--PageBreak-->connected by a channel less than 2 km wide. For the moment, and based on significant morphological similarities, we regard all of the taxa from the northern part of the Bay of Bengal to be a single species, taking the name of <italic><tp:taxon-name><tp:taxon-name-part taxon-name-part-type="genus" reg="Indosphenia">Indosphenia</tp:taxon-name-part><tp:taxon-name-part taxon-name-part-type="species" reg="abbreviata">abbreviata</tp:taxon-name-part></tp:taxon-name></italic> (Preston, 1907)<!--PageBreak-->, with the Lake Chilka population herein deemed a subspecies. However, we note that future molecular study may suggest genetic divergence not readily apparent based on shell morphology.</p></tp:treatment-sec><tp:treatment-sec><!--Section generated to contain objects referenced in tp:taxon-treatment.--><fig id="F5" position="float" orientation="portrait"><label>Figure 5.</label><caption><p>Shell variation in <italic><tp:taxon-name><tp:taxon-name-part taxon-name-part-type="genus" reg="Indosphenia">Indosphenia</tp:taxon-name-part><tp:taxon-name-part taxon-name-part-type="species" reg="abbreviata">abbreviata</tp:taxon-name-part></tp:taxon-name></italic>. <bold>a–d</bold> typical form from Port Canning, <named-content xmlns:xlink="http://www.w3.org/1999/xlink" content-type="dwc:institutional_code" xlink:type="simple">NHMUK</named-content> 20170342 <bold>e, f</bold> distorted varieties from Port Canning, <named-content xmlns:xlink="http://www.w3.org/1999/xlink" content-type="dwc:institutional_code" xlink:type="simple">NHMUK</named-content> 20170342 <bold>g, h</bold> syntype of <italic><tp:taxon-name><tp:taxon-name-part taxon-name-part-type="genus" reg="Corbula">Corbula</tp:taxon-name-part><tp:taxon-name-part taxon-name-part-type="species" reg="alcocki">alcocki</tp:taxon-name-part></tp:taxon-name></italic> Port Canning, <named-content xmlns:xlink="http://www.w3.org/1999/xlink" content-type="dwc:institutional_code" xlink:type="simple">NHMUK</named-content> 1909.8.18.33 <bold>i, j</bold> syntype of <italic><tp:taxon-name><tp:taxon-name-part taxon-name-part-type="genus" reg="Corbula">Corbula</tp:taxon-name-part><tp:taxon-name-part taxon-name-part-type="species" reg="gracilis">gracilis</tp:taxon-name-part></tp:taxon-name></italic> , Port Canning <named-content xmlns:xlink="http://www.w3.org/1999/xlink" content-type="dwc:institutional_code" xlink:type="simple">NHMUK</named-content> 1909.8.18.32 <bold>k–m</bold> syntype of <italic><tp:taxon-name><tp:taxon-name-part taxon-name-part-type="genus" reg="Cuspidaria">Cuspidaria</tp:taxon-name-part><tp:taxon-name-part taxon-name-part-type="species" reg="annandalei">annandalei</tp:taxon-name-part></tp:taxon-name></italic> NMW1955.158.18922. Scale bar: 5 mm.</p></caption><graphic xmlns:xlink="http://www.w3.org/1999/xlink" xlink:href="zookeys-799-021-g005.jpg" position="float" orientation="portrait" xlink:type="simple" id="oo_245393.jpg"/></fig></tp:treatment-sec><ref-list><ref id="B27"><mixed-citation xmlns:xlink="http://www.w3.org/1999/xlink" xlink:type="simple"><person-group><name name-style="western"><surname>Subba Rao</surname><given-names>NV</given-names></name></person-group> (<year>2017</year>) <article-title>Indian Seashells, Part 2: <tp:taxon-name><tp:taxon-name-part taxon-name-part-type="class">Bivalvia</tp:taxon-name-part></tp:taxon-name>.</article-title><source>Zoological Survey of India Occasional Paper</source><volume>375</volume>: <fpage>1</fpage>–<lpage>568</lpage>.</mixed-citation></ref><ref id="B24"><mixed-citation xmlns:xlink="http://www.w3.org/1999/xlink" xlink:type="simple"><person-group><name name-style="western"><surname>Ramakrishna</surname></name><name name-style="western"><surname>Dey</surname><given-names>A</given-names></name></person-group> (<year>2010</year>) <article-title>Annotated checklist of Indian Marine Molluscs (<tp:taxon-name><tp:taxon-name-part taxon-name-part-type="class">Cephalopoda</tp:taxon-name-part></tp:taxon-name>, <tp:taxon-name><tp:taxon-name-part taxon-name-part-type="class">Bivalvia</tp:taxon-name-part></tp:taxon-name> and <tp:taxon-name><tp:taxon-name-part taxon-name-part-type="class">Scaphopoda</tp:taxon-name-part></tp:taxon-name>) Part 1.</article-title><source>Zoological Survey of India Occasional Paper</source><volume>320</volume>: <fpage>1</fpage>–<lpage>427</lpage>.</mixed-citation></ref><ref id="B15"><mixed-citation xmlns:xlink="http://www.w3.org/1999/xlink" xlink:type="simple"><institution xlink:type="simple">MolluscaBase</institution> (<year>2018d</year>) <italic><tp:taxon-name><tp:taxon-name-part taxon-name-part-type="genus">Cuspidaria</tp:taxon-name-part><tp:taxon-name-part taxon-name-part-type="species">annandalei</tp:taxon-name-part></tp:taxon-name></italic> Preston, 1915. <ext-link xlink:type="simple" ext-link-type="uri" xlink:href="http://www.molluscabase.org/aphia.php?p=taxdetails%26id=407510">http://www.molluscabase.org/aphia.php?p=taxdetails&amp;id=407510</ext-link> on 2018-09-25</mixed-citation></ref></ref-list></tp:taxon-treatment>
