# Supplementary material for: Taxonomy of myid bivalves from fragmented brackish-water habitats in India, with a description of a new genus Indosphenia (Myidae, Myoidea, Myidae)
Source: Zookeys. 2018 Nov 28;(799):21–46. doi: 10.3897/zookeys.799.25843 (PMC6281703; doi:10.3897/zookeys.799.25843)
Supplement: XML Treatment for Indosphenia sowerbyi [file zookeys.799.25843-treatment4.xml]

<!DOCTYPE tp:taxon-treatment
  PUBLIC "-//TaxonX//DTD Taxonomic Treatment Publishing DTD v0 20100105//EN" "tax-treatment-NSO.dtd">
<tp:taxon-treatment xmlns:tp="http://www.plazi.org/taxpub"><tp:treatment-meta><kwd-group><label>Taxon classification</label><kwd><named-content xmlns:xlink="http://www.w3.org/1999/xlink" content-type="kingdom">Animalia</named-content></kwd><kwd><named-content xmlns:xlink="http://www.w3.org/1999/xlink" content-type="order">Myida</named-content></kwd><kwd><named-content xmlns:xlink="http://www.w3.org/1999/xlink" content-type="family">Myidae</named-content></kwd></kwd-group><mixed-citation publication-type="journal"><person-group><name><surname>Oliver</surname><given-names>P. Graham</given-names></name><name><surname>Hallan</surname><given-names>Anders</given-names></name><name><surname>Jayachandran</surname><given-names>P.R.</given-names></name><name><surname>Joseph</surname><given-names>Philomina</given-names></name><name><surname>V.F. Sanu</surname><given-names/></name><name><surname>Nandan</surname><given-names>S. Bijoy</given-names></name></person-group><article-title>Taxonomy of myid bivalves from fragmented brackish-water habitats in India, with a description of a new genus <italic><tp:taxon-name><tp:taxon-name-part taxon-name-part-type="genus" reg="Indosphenia">Indosphenia</tp:taxon-name-part></tp:taxon-name></italic> (<tp:taxon-name><tp:taxon-name-part taxon-name-part-type="order">Myidae</tp:taxon-name-part></tp:taxon-name>, <tp:taxon-name><tp:taxon-name-part taxon-name-part-type="superfamily">Myoidea</tp:taxon-name-part></tp:taxon-name>, <tp:taxon-name><tp:taxon-name-part taxon-name-part-type="family">Myidae</tp:taxon-name-part></tp:taxon-name>)</article-title><source>Zookeys</source><day>28</day><month>11</month><year>2018</year><volume>2018</volume><issue>799</issue><fpage>21</fpage><lpage>46</lpage><pub-id pub-id-type="doi">10.3897/zookeys.799.25843</pub-id></mixed-citation></tp:treatment-meta><tp:nomenclature><tp:taxon-name>
                <tp:taxon-name-part taxon-name-part-type="genus" reg="Indosphenia">Indosphenia</tp:taxon-name-part>
                <tp:taxon-name-part taxon-name-part-type="species" reg="sowerbyi">sowerbyi</tp:taxon-name-part>
              </tp:taxon-name><tp:taxon-authority>(EA Smith, 1893)</tp:taxon-authority><tp:nomenclature-citation-list><tp:nomenclature-citation><tp:taxon-name>
                    <tp:taxon-name-part taxon-name-part-type="genus" reg="Sphenia">Sphenia</tp:taxon-name-part>
                    <tp:taxon-name-part taxon-name-part-type="species" reg="sowerbyi">sowerbyi</tp:taxon-name-part>
                  </tp:taxon-name><comment>EA Smith, 1893: 280, pl. 15, fig. 8.</comment></tp:nomenclature-citation></tp:nomenclature-citation-list></tp:nomenclature><tp:treatment-sec sec-type="type material" id="SECID0EBRBG"><title>Type material examined.</title><p>Syntypes, 5 shells, Ariancoupar near Pondicherry [this can be interpreted as the Chunnambar River mouth, Ariyankuppam, Pudicherry, <named-content xmlns:xlink="http://www.w3.org/1999/xlink" content-type="dwc:verbatimCoordinates" xlink:type="simple"><named-content content-type="geo-json" specific-use="{&#34;type&#34;:&#34;Point&#34;,&#34;coordinates&#34;:[79.808333,11.880000]}" id="NCID0EKRBG" xlink:type="simple">11°52.8'N, 79°48.5'E</named-content></named-content>]. <named-content xmlns:xlink="http://www.w3.org/1999/xlink" content-type="dwc:institutional_code" xlink:type="simple">NHMUK</named-content> 1893.3.16.6-10.</p></tp:treatment-sec><tp:treatment-sec sec-type="material" id="SECID0EURBG"><title>Other material examined.</title><p>4 shells, <named-content xmlns:xlink="http://www.w3.org/1999/xlink" content-type="dwc:institutional_code" xlink:type="simple">NMW</named-content> 1955.158 15753 and 50+ shells, <named-content xmlns:xlink="http://www.w3.org/1999/xlink" content-type="dwc:institutional_code" xlink:type="simple">NHMUK</named-content> 1953.1.7, all from Adyar, Madras [this can be interpreted as the Adyar River Mouth, Adyar, S of Chennai], 1<named-content xmlns:xlink="http://www.w3.org/1999/xlink" content-type="dwc:verbatimCoordinates" xlink:type="simple"><named-content content-type="geo-json" specific-use="{&#34;type&#34;:&#34;Point&#34;,&#34;coordinates&#34;:[80.256667,3.013333]}" id="NCID0EHSBG" xlink:type="simple">3°0.8'N, 80°15.4'E</named-content></named-content>, all Winckworth Collection, March 1931 to June 1936.</p><p>50+ shells, Cooum River, Madras [this can be interpreted as the Cooum River mouth, Chennai, <named-content xmlns:xlink="http://www.w3.org/1999/xlink" content-type="dwc:verbatimCoordinates" xlink:type="simple"><named-content content-type="geo-json" specific-use="{&#34;type&#34;:&#34;Point&#34;,&#34;coordinates&#34;:[80.268333,13.071667]}" id="NCID0ERSBG" xlink:type="simple">13°4.3'N, 80°16.1'E</named-content></named-content>]. Winckworth Collection, September 1931.</p></tp:treatment-sec><tp:treatment-sec sec-type="type locality" id="SECID0EWSBG"><title>Type locality.</title><p>Ariancoupan, Pondicherry [this can be interpreted as the Chunnambar River Mouth, Ariyankuppam, Pudicherry, <named-content xmlns:xlink="http://www.w3.org/1999/xlink" content-type="dwc:verbatimCoordinates" xlink:type="simple"><named-content content-type="geo-json" specific-use="{&#34;type&#34;:&#34;Point&#34;,&#34;coordinates&#34;:[79.808333,11.880000]}" id="NCID0E6SBG" xlink:type="simple">11°52.8'N, 79°48.5'E</named-content></named-content>].</p></tp:treatment-sec><tp:treatment-sec sec-type="description" id="SECID0EETBG"><title>Description.</title><p>The sample from Adyar most closely matches the form of the syntypes (Fig. <xref ref-type="fig" rid="F8">8l–o</xref>) from Ariyankuppam, and is described here as typical. Shell (Fig. <xref ref-type="fig" rid="F8">8a–e</xref>) to over 12 mm in length, inequivalve, left valve slightly smaller; slightly inequilateral, beaks slightly to the posterior (PL/AL = 0.83–0.97); moderately inflated (L/T = 1.9– 2.2). Beaks prosogyrate, directed anteriorly. Outline subovate-sub-rostrate, anterior end broadly rounded, ventral margin curved, L/H = 1.6–1.8; posterior end much narrower than anterior end, sub-rostrate, demarcated initially by sharp carina running from beak to ventral margin of posterior end, but this carina rapidly becoming obsolete; posterior dorsal margin concave; posterior end rounded, often eroded and obscured by periostracum extending beyond shell. Sculpture of weak commarginal lines and dense, thin raised lamellae - these more prominent on angle of rostrum. Exterior of shell with persistent, thin, straw-coloured periostracum. Prodissoconch (Fig. <xref ref-type="fig" rid="F9">9c</xref>) small P1 (75 µm) much larger P2 (189 µm); P1 with punctate micro sculpture, P2 with commarginal ridges. Hinge myid, with chondrophore in left valve. Chondrophore (Fig. <xref ref-type="fig" rid="F7">7e</xref>) with proportionately wide ligament insertion plate and short posterior flange with rounded margin; ridge between ligament area and flange prominent. Right valve with very weak pseudo cardinal tooth (Fig. <xref ref-type="fig" rid="F7">7i</xref>) commonly rising dorsally to obscure beak. Muscle scars poorly defined. Anterior adductor muscle scar elongate and placed medially on anterior face. Posterior adductor muscle scar subcircular, placed close to dorsal margin. Pallial sinus a shallow depression, more sinusoidal than U-shaped (Fig. <xref ref-type="fig" rid="F8">8d</xref>).</p><fig id="F8" position="float" orientation="portrait"><label>Figure 8.</label><caption><p>Variations of <italic><tp:taxon-name><tp:taxon-name-part taxon-name-part-type="genus" reg="Indosphenia">Indosphenia</tp:taxon-name-part><tp:taxon-name-part taxon-name-part-type="species" reg="sowerbyi">sowerbyi</tp:taxon-name-part></tp:taxon-name></italic>. <bold>a–c</bold> typical form from Adyar river <bold>d–e</bold> internal views of cleaned valves from Adyar river, pallial line false colour added <bold>d</bold>. <bold>f</bold> specimen with epifauna attached to posterior end, from Adyar river <bold>g–h</bold> specimen from Cooum river <bold>j</bold> internal showing blotched pattern on dry mantle tissue <bold>k</bold> posterior sculptured variety from Cooum river <bold>l–n</bold> Syntype of <italic><tp:taxon-name><tp:taxon-name-part taxon-name-part-type="genus" reg="Sphenia">Sphenia</tp:taxon-name-part><tp:taxon-name-part taxon-name-part-type="species" reg="sowerbyi">sowerbyi</tp:taxon-name-part></tp:taxon-name></italic> from Ariancoupan, Pudicherry <named-content xmlns:xlink="http://www.w3.org/1999/xlink" content-type="dwc:institutional_code" xlink:type="simple">NHMUK</named-content> 1893.3.16.6-7. Scale bar: 5 mm.</p></caption><graphic xmlns:xlink="http://www.w3.org/1999/xlink" xlink:href="zookeys-799-021-g008.jpg" position="float" orientation="portrait" xlink:type="simple" id="oo_245396.jpg"/></fig><fig id="F9" position="float" orientation="portrait"><label>Figure 9.</label><caption><p>Scanning electron micrographs of the prodissoconchs of <italic><tp:taxon-name><tp:taxon-name-part taxon-name-part-type="genus" reg="Indosphenia">Indosphenia</tp:taxon-name-part></tp:taxon-name></italic> species. <bold>a</bold><italic><tp:taxon-name><tp:taxon-name-part taxon-name-part-type="genus" reg="Indosphenia">I.</tp:taxon-name-part><tp:taxon-name-part taxon-name-part-type="species" reg="abbreviata">abbreviata</tp:taxon-name-part></tp:taxon-name></italic> elongate form <bold>b</bold><italic><tp:taxon-name><tp:taxon-name-part taxon-name-part-type="genus" reg="Indosphenia">I.</tp:taxon-name-part><tp:taxon-name-part taxon-name-part-type="species" reg="abbreviata">abbreviata</tp:taxon-name-part></tp:taxon-name></italic> typical form <bold>c</bold><italic><tp:taxon-name><tp:taxon-name-part taxon-name-part-type="genus" reg="Indosphenia">I.</tp:taxon-name-part><tp:taxon-name-part taxon-name-part-type="species" reg="sowerbyi">sowerbyi</tp:taxon-name-part></tp:taxon-name></italic><bold>d</bold><italic><tp:taxon-name><tp:taxon-name-part taxon-name-part-type="genus" reg="Indosphenia">I.</tp:taxon-name-part><tp:taxon-name-part taxon-name-part-type="species" reg="kayalum">kayalum</tp:taxon-name-part></tp:taxon-name></italic>.</p></caption><graphic xmlns:xlink="http://www.w3.org/1999/xlink" xlink:href="zookeys-799-021-g009.jpg" position="float" orientation="portrait" xlink:type="simple" id="oo_245397.jpg"/></fig></tp:treatment-sec><tp:treatment-sec sec-type="Intraspecific variation" id="SECID0ECYBG"><title>Intraspecific variation.</title><p>Comparisons of shells from the Adyar and Cooum rivers show some significant difference in shape, despite the rivers being only 6 km apart. The shells from the Cooum River (Fig. <xref ref-type="fig" rid="F8">8g–i, k</xref>) are shorter posteriorly, thus the beaks are closer to the posterior end, and the height and tumidity are proportionately greater. The <!--PageBreak-->shells from the Cooum River are more robust and about 20% are tinged with pale purple (Fig. <xref ref-type="fig" rid="F8">8g</xref>). Although the tissues are dry, the blotched pattern (Fig. <xref ref-type="fig" rid="F8">8j</xref>) on the mantle has been preserved and it matches that present in both <italic><tp:taxon-name><tp:taxon-name-part taxon-name-part-type="genus" reg="Indosphenia">I.</tp:taxon-name-part><tp:taxon-name-part taxon-name-part-type="species" reg="abbreviata">abbreviata</tp:taxon-name-part></tp:taxon-name></italic> and <italic><tp:taxon-name><tp:taxon-name-part taxon-name-part-type="genus" reg="Indosphenia">I.</tp:taxon-name-part><tp:taxon-name-part taxon-name-part-type="species" reg="kayalum">kayalum</tp:taxon-name-part></tp:taxon-name></italic>.</p><!--PageBreak--></tp:treatment-sec><tp:treatment-sec sec-type="remarks" id="SECID0ENZBG"><title>Remarks. <italic><tp:taxon-name><tp:taxon-name-part taxon-name-part-type="genus" reg="Indosphenia">Indosphenia</tp:taxon-name-part><tp:taxon-name-part taxon-name-part-type="species" reg="sowerbyi">sowerbyi</tp:taxon-name-part></tp:taxon-name></italic></title><p>has a thicker shell than either <italic><tp:taxon-name><tp:taxon-name-part taxon-name-part-type="genus" reg="Indosphenia">I.</tp:taxon-name-part><tp:taxon-name-part taxon-name-part-type="species" reg="abbreviata">abbreviata</tp:taxon-name-part></tp:taxon-name></italic> or <italic><tp:taxon-name><tp:taxon-name-part taxon-name-part-type="genus" reg="Indosphenia">I.</tp:taxon-name-part><tp:taxon-name-part taxon-name-part-type="species" reg="kayalum">kayalum</tp:taxon-name-part></tp:taxon-name></italic> and possesses a much more prominent sculpture. The beaks lie closer to the posterior end, which is the opposite of both <italic><tp:taxon-name><tp:taxon-name-part taxon-name-part-type="genus" reg="Indosphenia">I.</tp:taxon-name-part><tp:taxon-name-part taxon-name-part-type="species" reg="abbreviata">abbreviata</tp:taxon-name-part></tp:taxon-name></italic> and <italic><tp:taxon-name><tp:taxon-name-part taxon-name-part-type="genus" reg="Indosphenia">I.</tp:taxon-name-part><tp:taxon-name-part taxon-name-part-type="species" reg="kayalum">kayalum</tp:taxon-name-part></tp:taxon-name></italic>. Furthermore, the posterior carina is not developed, whereas in <italic><tp:taxon-name><tp:taxon-name-part taxon-name-part-type="genus" reg="Indosphenia">I.</tp:taxon-name-part><tp:taxon-name-part taxon-name-part-type="species" reg="abbreviata">abbreviata</tp:taxon-name-part></tp:taxon-name></italic> it is finely developed. Additionally, prodissoconch 2 shows no radial sculpture, as is present in <italic><tp:taxon-name><tp:taxon-name-part taxon-name-part-type="genus" reg="Indosphenia">I.</tp:taxon-name-part><tp:taxon-name-part taxon-name-part-type="species" reg="abbreviata">abbreviata</tp:taxon-name-part></tp:taxon-name></italic>, making it more similar to <italic><tp:taxon-name><tp:taxon-name-part taxon-name-part-type="genus" reg="Indosphenia">I.</tp:taxon-name-part><tp:taxon-name-part taxon-name-part-type="species" reg="kayalum">kayalum</tp:taxon-name-part></tp:taxon-name></italic> in this character.</p></tp:treatment-sec><tp:treatment-sec><!--Section generated to contain objects referenced in tp:taxon-treatment.--><fig id="F7" position="float" orientation="portrait"><label>Figure 7.</label><caption><p>Scanning electron micrographs of the hinges of <italic><tp:taxon-name><tp:taxon-name-part taxon-name-part-type="genus" reg="Indosphenia">Indosphenia</tp:taxon-name-part></tp:taxon-name></italic> species. <bold>a</bold> chondrophore of <italic><tp:taxon-name><tp:taxon-name-part taxon-name-part-type="genus" reg="Indosphenia">I.</tp:taxon-name-part><tp:taxon-name-part taxon-name-part-type="species" reg="abbreviata">abbreviata</tp:taxon-name-part></tp:taxon-name></italic> typical form from Port Canning <bold>b</bold> as <bold>a</bold> but from narrow form <bold>c</bold> as <bold>a</bold> but from distorted form <bold>d</bold> chondrophore of syntype of <italic><tp:taxon-name><tp:taxon-name-part taxon-name-part-type="genus" reg="Cuspidaria">Cuspidaria</tp:taxon-name-part><tp:taxon-name-part taxon-name-part-type="species" reg="annandalei">annandalei</tp:taxon-name-part></tp:taxon-name></italic><bold>e</bold> chondrophore of <italic><tp:taxon-name><tp:taxon-name-part taxon-name-part-type="genus" reg="Indosphenia">I.</tp:taxon-name-part><tp:taxon-name-part taxon-name-part-type="species" reg="sowerbyi">sowerbyi</tp:taxon-name-part></tp:taxon-name></italic> from Adyar <bold>f</bold> as <italic>e</italic> but from Cooum <bold>g</bold> right valve pseudo tooth in <italic><tp:taxon-name><tp:taxon-name-part taxon-name-part-type="genus" reg="Indosphenia">I.</tp:taxon-name-part><tp:taxon-name-part taxon-name-part-type="species" reg="abbreviata">abbreviata</tp:taxon-name-part></tp:taxon-name></italic><bold>h</bold> right valve pseudotooth in syntype of <italic><tp:taxon-name><tp:taxon-name-part taxon-name-part-type="genus" reg="Cuspidaria">Cuspidaria</tp:taxon-name-part><tp:taxon-name-part taxon-name-part-type="species" reg="annandalei">annandalei</tp:taxon-name-part></tp:taxon-name></italic><bold>i</bold> right valve pseudotooth in <italic><tp:taxon-name><tp:taxon-name-part taxon-name-part-type="genus" reg="Indosphenia">I.</tp:taxon-name-part><tp:taxon-name-part taxon-name-part-type="species" reg="sowerbyi">sowerbyi</tp:taxon-name-part></tp:taxon-name></italic><bold>j–k</bold> chondrophores in small and large specimens of <italic><tp:taxon-name><tp:taxon-name-part taxon-name-part-type="genus" reg="Indosphenia">I.</tp:taxon-name-part><tp:taxon-name-part taxon-name-part-type="species" reg="kayalum">kayalum</tp:taxon-name-part></tp:taxon-name></italic><bold>l–m</bold> right valve pseudo tooth small and large specimens of <italic><tp:taxon-name><tp:taxon-name-part taxon-name-part-type="genus" reg="Indosphenia">I.</tp:taxon-name-part><tp:taxon-name-part taxon-name-part-type="species" reg="kayalum">kayalum</tp:taxon-name-part></tp:taxon-name></italic><bold>n–o</bold> chondrophore and right valve pseudo tooth of <italic><tp:taxon-name><tp:taxon-name-part taxon-name-part-type="genus" reg="Indosphenia">I.</tp:taxon-name-part><tp:taxon-name-part taxon-name-part-type="species" reg="cochinensis">cochinensis</tp:taxon-name-part></tp:taxon-name></italic>. Scale bar: 5 mm.</p></caption><graphic xmlns:xlink="http://www.w3.org/1999/xlink" xlink:href="zookeys-799-021-g007.jpg" position="float" orientation="portrait" xlink:type="simple" id="oo_245395.jpg"/></fig></tp:treatment-sec></tp:taxon-treatment>
