# Supplementary material for: Taxonomy of myid bivalves from fragmented brackish-water habitats in India, with a description of a new genus Indosphenia (Myidae, Myoidea, Myidae)
Source: Zookeys. 2018 Nov 28;(799):21–46. doi: 10.3897/zookeys.799.25843 (PMC6281703; doi:10.3897/zookeys.799.25843)
Supplement: XML Treatment for Indosphenia kayalum [file zookeys.799.25843-treatment5.xml]

<!DOCTYPE tp:taxon-treatment
  PUBLIC "-//TaxonX//DTD Taxonomic Treatment Publishing DTD v0 20100105//EN" "tax-treatment-NSO.dtd">
<tp:taxon-treatment xmlns:tp="http://www.plazi.org/taxpub"><tp:treatment-meta><kwd-group><label>Taxon classification</label><kwd><named-content xmlns:xlink="http://www.w3.org/1999/xlink" content-type="kingdom">Animalia</named-content></kwd><kwd><named-content xmlns:xlink="http://www.w3.org/1999/xlink" content-type="order">Myida</named-content></kwd><kwd><named-content xmlns:xlink="http://www.w3.org/1999/xlink" content-type="family">Myidae</named-content></kwd></kwd-group><mixed-citation publication-type="journal"><person-group><name><surname>Oliver</surname><given-names>P. Graham</given-names></name><name><surname>Hallan</surname><given-names>Anders</given-names></name><name><surname>Jayachandran</surname><given-names>P.R.</given-names></name><name><surname>Joseph</surname><given-names>Philomina</given-names></name><name><surname>V.F. Sanu</surname><given-names/></name><name><surname>Nandan</surname><given-names>S. Bijoy</given-names></name></person-group><article-title>Taxonomy of myid bivalves from fragmented brackish-water habitats in India, with a description of a new genus <italic><tp:taxon-name><tp:taxon-name-part taxon-name-part-type="genus" reg="Indosphenia">Indosphenia</tp:taxon-name-part></tp:taxon-name></italic> (<tp:taxon-name><tp:taxon-name-part taxon-name-part-type="order">Myidae</tp:taxon-name-part></tp:taxon-name>, <tp:taxon-name><tp:taxon-name-part taxon-name-part-type="superfamily">Myoidea</tp:taxon-name-part></tp:taxon-name>, <tp:taxon-name><tp:taxon-name-part taxon-name-part-type="family">Myidae</tp:taxon-name-part></tp:taxon-name>)</article-title><source>Zookeys</source><day>28</day><month>11</month><year>2018</year><volume>2018</volume><issue>799</issue><fpage>21</fpage><lpage>46</lpage><pub-id pub-id-type="doi">10.3897/zookeys.799.25843</pub-id></mixed-citation></tp:treatment-meta><tp:nomenclature><tp:taxon-name>
                <tp:taxon-name-part taxon-name-part-type="genus" reg="Indosphenia">Indosphenia</tp:taxon-name-part>
                <tp:taxon-name-part taxon-name-part-type="species" reg="kayalum">kayalum</tp:taxon-name-part>
                <object-id xmlns:xlink="http://www.w3.org/1999/xlink" content-type="zoobank" xlink:type="simple">http://zoobank.org/1AA6C5B9-A1B4-4671-A138-84AE3A7A181B</object-id>
              </tp:taxon-name><tp:taxon-authority>Oliver, Hallan &amp; Jayachandran, gen. n. et</tp:taxon-authority><tp:taxon-status xmlns:xlink="http://www.w3.org/1999/xlink" xlink:type="simple">sp. n.</tp:taxon-status></tp:nomenclature><tp:treatment-sec sec-type="type material" id="SECID0ET4BG"><title>Type material.</title><p><bold>Holotype</bold> (Fig. <xref ref-type="fig" rid="F10">10a–c</xref>), 1 specimen in 70% ethanol, Length = 7.6 mm. Anterior length = 3.4 mm, Height = 5.4 mm, Tumidity = 3.6 mm. Ezhupunna region of Cochin Backwater, Vembanad Lake <named-content xmlns:xlink="http://www.w3.org/1999/xlink" content-type="dwc:verbatimCoordinates" xlink:type="simple"><named-content content-type="geo-json" specific-use="{&#34;type&#34;:&#34;Point&#34;,&#34;coordinates&#34;:[76.288111,9.845528]}" id="NCID0EC5BG" xlink:type="simple">9°50'43.9"N, 76°17'17.2"E</named-content></named-content>. Coll. Philomina Joseph, 3 March 2016. <named-content xmlns:xlink="http://www.w3.org/1999/xlink" content-type="dwc:institutional_code" xlink:type="simple">ZSI</named-content> M-31827/8. <bold>Paratypes</bold> 20 specimens, as holotype, <named-content xmlns:xlink="http://www.w3.org/1999/xlink" content-type="dwc:institutional_code" xlink:type="simple">ZSI</named-content> M-31828/8. Voucher specimens associated with GenBank sequences <ext-link xmlns:xlink="http://www.w3.org/1999/xlink" ext-link-type="gen" xlink:href="MH644188" xlink:type="simple">MH644188</ext-link>-<ext-link xmlns:xlink="http://www.w3.org/1999/xlink" ext-link-type="gen" xlink:href="MH644191" xlink:type="simple">644191</ext-link>, as holotype, <named-content xmlns:xlink="http://www.w3.org/1999/xlink" content-type="dwc:institutional_code" xlink:type="simple">ZSI</named-content> M-31829/8 to M-31833/8</p><fig id="F10" position="float" orientation="portrait"><label>Figure 10.</label><caption><p>Specimens of <italic><tp:taxon-name><tp:taxon-name-part taxon-name-part-type="genus" reg="Indosphenia">Indosphenia</tp:taxon-name-part><tp:taxon-name-part taxon-name-part-type="species" reg="kayalum">kayalum</tp:taxon-name-part></tp:taxon-name></italic>. <bold>a–c</bold> holotype <bold>d–i</bold> paratypes showing size series and variations <bold>j, k</bold> interior and exterior of cleaned shells.</p></caption><graphic xmlns:xlink="http://www.w3.org/1999/xlink" xlink:href="zookeys-799-021-g010.jpg" position="float" orientation="portrait" xlink:type="simple" id="oo_245398.jpg"/></fig><!--PageBreak--></tp:treatment-sec><tp:treatment-sec sec-type="type locality" id="SECID0EX6BG"><title>Type Locality.</title><p>Ezhupunna region of Cochin Backwater, Vembanad Lake <named-content xmlns:xlink="http://www.w3.org/1999/xlink" content-type="dwc:verbatimCoordinates" xlink:type="simple"><named-content content-type="geo-json" specific-use="{&#34;type&#34;:&#34;Point&#34;,&#34;coordinates&#34;:[76.288111,9.845528]}" id="NCID0EBAAI" xlink:type="simple">9°50'43.9"N, 76°17'17.2"E</named-content></named-content>.</p></tp:treatment-sec><tp:treatment-sec sec-type="description" id="SECID0EGAAI"><title>Description.</title><p><italic>Shell</italic> (Fig. <xref ref-type="fig" rid="F10">10a–k</xref>) small, to 8.2 mm in length, thin, translucent, fragile, slightly inequivalve - left valve slightly smaller and overlapped by right valve, tumid across umbonal region (length/tumidity ratio = 2.26 but variable, some specimens more tumid, some much less, range from 1.8 to 2.6. Outline inequilateral, beaks slightly in front of midline with average ratio of posterior length/anterior length = 1.25, but variable due to degree of posterior extension, more equilateral in small shells; overall subovate, broadly rounded anteriorly, narrowed posteriorly, sub-rostrate. Poorly defined weak ridge demarcates narrow posterior dorsal area, best seen in juveniles. Sculpture of commarginal growth lines and weak (but raised) threads. Prodissoconch (Fig. <xref ref-type="fig" rid="F9">9d</xref>) small P1 (55 µm) much larger P2 (145 µm); P1 with punctate micro sculpture, P2 with commarginal ridges. Hinge myid with chondrophore in left valve. <!--PageBreak-->Chondrophore projecting, laminar (Figs <xref ref-type="fig" rid="F3">3d</xref>, <xref ref-type="fig" rid="F7">7j–k</xref>), with shallow triangular depression in front; ligament attachment in narrow, deep groove, extending over anterior part of chondrophore; ligament separated from posterior flange by weak ridge. Chondrophore extending posteriorly as narrow flange, with median flexure; posterior rounded and outer face slightly sinuous in juveniles (Fig, 7j), rounded in adults (Fig. <xref ref-type="fig" rid="F7">7k</xref>). Right valve (Fig. <xref ref-type="fig" rid="F3">3d</xref>, <xref ref-type="fig" rid="F7">7l–m</xref>) with resilifer, depressed subumbonally accommodating left valve chondrophore. Anteriorly small projecting pseudo- tooth appears as extension of anterior margin. Muscle scars poorly defined; anterior adductor scar elongate, placed medially on anterior face; posterior adductor scar subcircular, close to dorsal margin. Pallial sinus (Fig. <xref ref-type="fig" rid="F10">10j, k</xref>) shallow depression, more sinusoidal than U- shaped.</p><p><italic>Anatomy</italic> (Fig. <xref ref-type="fig" rid="F11">11a–d</xref>). Adductor muscles proportionately not large; posterior rounded in section, with posterior pedal retractor inserted immediately to its dorsal; anterior adductor muscle elongate, with anterior pedal retractor inserted at its dorsal edge. Mantle thin, distinctly patterned with brown radiating spots (Fig. <xref ref-type="fig" rid="F11">11a</xref>) visible through thin shell. Margins of mantle mostly fused, small anterior-ventral pedal gape present. Siphons (Fig. <xref ref-type="fig" rid="F11">11c, d</xref>) fused, rather short, with outer ring of 12–14 tentacles surrounding both inhalant and exhalant apertures; exhalent aperture with simple retractile tube, while inhalant aperture has inner ring of ten tentacles, the anterior-most larger and dull orange in colour. Foot small, distinct heel producing fine, multi-threaded byssus. Gills (Fig. <xref ref-type="fig" rid="F11">11b</xref>) large, inner and outer demibranchs present, fully reflexed; those of outer demibranch reflected dorsally. Labial palps very small with few sorting ridges. Only detail of alimentary canal readily observable is large style sac penetrating deep into posterior of foot.</p><fig id="F11" position="float" orientation="portrait"><label>Figure 11.</label><caption><p><bold>a–d</bold> Gross anatomy of <italic><tp:taxon-name><tp:taxon-name-part taxon-name-part-type="genus" reg="Indosphenia">Indosphenia</tp:taxon-name-part><tp:taxon-name-part taxon-name-part-type="species" reg="kayalum">kayalum</tp:taxon-name-part></tp:taxon-name></italic><bold>a</bold> left side after removal of the shell <bold>b</bold> left side after removal of shell and mantle <bold>c</bold> exterior view of the siphonal apertures <bold>d</bold> interior view of the siphonal apertures <bold>e</bold> Gross anatomy of <italic><tp:taxon-name><tp:taxon-name-part taxon-name-part-type="genus" reg="Sphenia">Sphenia</tp:taxon-name-part><tp:taxon-name-part taxon-name-part-type="species" reg="binghami">binghami</tp:taxon-name-part></tp:taxon-name></italic> from the left side after removal of the shell and anterior mantle. Abbreviations: aa, anterior adductor muscle. exh, exhalant siphon. ft, foot. id, inner demibranch. inh, inhalant siphon. irt, inner ring of tentacles. lp, labial palps. od, outer demibranch. ort, outer ring of tentacles. pa, posterior adductor muscle. per, periostracum. pg, pedal gape. ppr, posterior pedal retractor muscle. rod, reflected portion of outer demibranch. sph, siphons. sphm, siphonal muscles.</p></caption><graphic xmlns:xlink="http://www.w3.org/1999/xlink" xlink:href="zookeys-799-021-g011.jpg" position="float" orientation="portrait" xlink:type="simple" id="oo_245399.jpg"/></fig></tp:treatment-sec><tp:treatment-sec sec-type="etymology" id="SECID0ETDAI"><title>Etymology.</title><p>The specific name <italic><tp:taxon-name><tp:taxon-name-part taxon-name-part-type="genus" reg="Indosphenia"/><tp:taxon-name-part taxon-name-part-type="species" reg="kayalum">kayalum</tp:taxon-name-part></tp:taxon-name></italic> is from “kayal” the Malayalam (South Indian language) name for the backwaters of Kerala state in which this species lives. The name is intended as a noun in apposition.</p></tp:treatment-sec><tp:treatment-sec sec-type="habitat" id="SECID0EDEAI"><title>Habitat.</title><p>The specimens were found attached to the filamentous alga <italic><tp:taxon-name><tp:taxon-name-part taxon-name-part-type="genus" reg="Microspora">Microspora</tp:taxon-name-part></tp:taxon-name></italic> sp. that was growing on wooden poles in the shallow (1 m) channel in the backwater. The bottom substrate consisted of silty-sand and the measured salinity was 5‰ (oligohaline). Occurring with <italic><tp:taxon-name><tp:taxon-name-part taxon-name-part-type="genus" reg="Indosphenia">I.</tp:taxon-name-part><tp:taxon-name-part taxon-name-part-type="species" reg="kayalum">kayalum</tp:taxon-name-part></tp:taxon-name></italic> were the bivalves <italic><tp:taxon-name><tp:taxon-name-part taxon-name-part-type="genus" reg="Mytilopsis">Mytilopsis</tp:taxon-name-part><tp:taxon-name-part taxon-name-part-type="species" reg="sallei">sallei</tp:taxon-name-part></tp:taxon-name></italic> and <italic><tp:taxon-name><tp:taxon-name-part taxon-name-part-type="genus" reg="Arcuatula">Arcuatula</tp:taxon-name-part></tp:taxon-name></italic> along with a large number of amphipods and polychaetes.</p></tp:treatment-sec><tp:treatment-sec sec-type="remarks" id="SECID0ENFAI"><title>Remarks.</title><p>In overall shell shape, <italic><tp:taxon-name><tp:taxon-name-part taxon-name-part-type="genus" reg="Indosphenia">Indosphenia</tp:taxon-name-part><tp:taxon-name-part taxon-name-part-type="species" reg="kayalum">kayalum</tp:taxon-name-part></tp:taxon-name></italic> is most similar to the typical form of <italic><tp:taxon-name><tp:taxon-name-part taxon-name-part-type="genus" reg="Indosphenia">I.</tp:taxon-name-part><tp:taxon-name-part taxon-name-part-type="species" reg="abbreviata">abbreviata</tp:taxon-name-part></tp:taxon-name></italic>, but it differs in being less tumid and with a less well-defined rostrate posterior end on which the carina is weak to obsolete. Prodissococh 2 in <italic><tp:taxon-name><tp:taxon-name-part taxon-name-part-type="genus" reg="Indosphenia">I.</tp:taxon-name-part><tp:taxon-name-part taxon-name-part-type="species" reg="abbreviata">abbreviata</tp:taxon-name-part></tp:taxon-name></italic> has radial lines, whereas in <italic><tp:taxon-name><tp:taxon-name-part taxon-name-part-type="genus" reg="Indosphenia">I.</tp:taxon-name-part><tp:taxon-name-part taxon-name-part-type="species" reg="kayalum">kayalum</tp:taxon-name-part></tp:taxon-name></italic> P2 has only commarginal lines. In size, the prodissoconchs are similar, as is also the punctate sculpture of P1. <italic><tp:taxon-name><tp:taxon-name-part taxon-name-part-type="genus" reg="Indosphenia">Indosphenia</tp:taxon-name-part><tp:taxon-name-part taxon-name-part-type="species" reg="sowerbyi">sowerbyi</tp:taxon-name-part></tp:taxon-name></italic> is much larger, and more robust, such that the sculpture is of commarginal raised ridges, especially over the posterior area. In outline, <italic><tp:taxon-name><tp:taxon-name-part taxon-name-part-type="genus" reg="Indosphenia">I.</tp:taxon-name-part><tp:taxon-name-part taxon-name-part-type="species" reg="sowerbyi">sowerbyi</tp:taxon-name-part></tp:taxon-name></italic> is more tumid, less deep and the beaks are behind the midline. The sculpture of the larval shells is the same. <italic><tp:taxon-name><tp:taxon-name-part taxon-name-part-type="genus" reg="Indosphenia">Indosphenia</tp:taxon-name-part><tp:taxon-name-part taxon-name-part-type="species" reg="cochinensis">cochinensis</tp:taxon-name-part></tp:taxon-name></italic> has a heavier shell that is rather narrow, it has very prominent ridges, and is distinctly rostrate posteriorly.</p><!--PageBreak--><!--PageBreak--></tp:treatment-sec><tp:treatment-sec><!--Section generated to contain objects referenced in tp:taxon-treatment.--><fig id="F9" position="float" orientation="portrait"><label>Figure 9.</label><caption><p>Scanning electron micrographs of the prodissoconchs of <italic><tp:taxon-name><tp:taxon-name-part taxon-name-part-type="genus" reg="Indosphenia">Indosphenia</tp:taxon-name-part></tp:taxon-name></italic> species. <bold>a</bold><italic><tp:taxon-name><tp:taxon-name-part taxon-name-part-type="genus" reg="Indosphenia">I.</tp:taxon-name-part><tp:taxon-name-part taxon-name-part-type="species" reg="abbreviata">abbreviata</tp:taxon-name-part></tp:taxon-name></italic> elongate form <bold>b</bold><italic><tp:taxon-name><tp:taxon-name-part taxon-name-part-type="genus" reg="Indosphenia">I.</tp:taxon-name-part><tp:taxon-name-part taxon-name-part-type="species" reg="abbreviata">abbreviata</tp:taxon-name-part></tp:taxon-name></italic> typical form <bold>c</bold><italic><tp:taxon-name><tp:taxon-name-part taxon-name-part-type="genus" reg="Indosphenia">I.</tp:taxon-name-part><tp:taxon-name-part taxon-name-part-type="species" reg="sowerbyi">sowerbyi</tp:taxon-name-part></tp:taxon-name></italic><bold>d</bold><italic><tp:taxon-name><tp:taxon-name-part taxon-name-part-type="genus" reg="Indosphenia">I.</tp:taxon-name-part><tp:taxon-name-part taxon-name-part-type="species" reg="kayalum">kayalum</tp:taxon-name-part></tp:taxon-name></italic>.</p></caption><graphic xmlns:xlink="http://www.w3.org/1999/xlink" xlink:href="zookeys-799-021-g009.jpg" position="float" orientation="portrait" xlink:type="simple" id="oo_245397.jpg"/></fig><fig id="F3" position="float" orientation="portrait"><label>Figure 3.</label><caption><p>Scanning electron micrographs of hinges of myids and <italic><tp:taxon-name><tp:taxon-name-part taxon-name-part-type="genus" reg="Potamocorbula">Potamocorbula</tp:taxon-name-part></tp:taxon-name></italic>. Left hand series are right valves, left hand series are left valves with the chondrophore viewed from above. <bold>a</bold><italic><tp:taxon-name><tp:taxon-name-part taxon-name-part-type="genus" reg="Mya">Mya</tp:taxon-name-part><tp:taxon-name-part taxon-name-part-type="species" reg="arenaria">arenaria</tp:taxon-name-part></tp:taxon-name></italic><bold>b</bold><italic><tp:taxon-name><tp:taxon-name-part taxon-name-part-type="genus" reg="Mya">Mya</tp:taxon-name-part><tp:taxon-name-part taxon-name-part-type="species" reg="truncata">truncata</tp:taxon-name-part></tp:taxon-name></italic><bold>c</bold><italic><tp:taxon-name><tp:taxon-name-part taxon-name-part-type="genus" reg="Sphenia">Sphenia</tp:taxon-name-part><tp:taxon-name-part taxon-name-part-type="species" reg="binghami">binghami</tp:taxon-name-part></tp:taxon-name></italic><bold>d</bold><italic><tp:taxon-name><tp:taxon-name-part taxon-name-part-type="genus" reg="Indosphenia">Indosphenia</tp:taxon-name-part><tp:taxon-name-part taxon-name-part-type="species" reg="kayalum">kayalum</tp:taxon-name-part></tp:taxon-name></italic><bold>e</bold><italic><tp:taxon-name><tp:taxon-name-part taxon-name-part-type="genus" reg="Potamocorbula">Potamocorbula</tp:taxon-name-part><tp:taxon-name-part taxon-name-part-type="species" reg="amurensis">amurensis</tp:taxon-name-part></tp:taxon-name></italic>. Scale bar: 500 µm. Abbreviations: as, anterior socket. at, anterior tooth. fl, posterior flange. lg, ligament plate. ps, posterior socket. pst, pseudotooth. r, ridge. rs, resilifer.</p></caption><graphic xmlns:xlink="http://www.w3.org/1999/xlink" xlink:href="zookeys-799-021-g003.jpg" position="float" orientation="portrait" xlink:type="simple" id="oo_245391.jpg"/></fig><fig id="F7" position="float" orientation="portrait"><label>Figure 7.</label><caption><p>Scanning electron micrographs of the hinges of <italic><tp:taxon-name><tp:taxon-name-part taxon-name-part-type="genus" reg="Indosphenia">Indosphenia</tp:taxon-name-part></tp:taxon-name></italic> species. <bold>a</bold> chondrophore of <italic><tp:taxon-name><tp:taxon-name-part taxon-name-part-type="genus" reg="Indosphenia">I.</tp:taxon-name-part><tp:taxon-name-part taxon-name-part-type="species" reg="abbreviata">abbreviata</tp:taxon-name-part></tp:taxon-name></italic> typical form from Port Canning <bold>b</bold> as <bold>a</bold> but from narrow form <bold>c</bold> as <bold>a</bold> but from distorted form <bold>d</bold> chondrophore of syntype of <italic><tp:taxon-name><tp:taxon-name-part taxon-name-part-type="genus" reg="Cuspidaria">Cuspidaria</tp:taxon-name-part><tp:taxon-name-part taxon-name-part-type="species" reg="annandalei">annandalei</tp:taxon-name-part></tp:taxon-name></italic><bold>e</bold> chondrophore of <italic><tp:taxon-name><tp:taxon-name-part taxon-name-part-type="genus" reg="Indosphenia">I.</tp:taxon-name-part><tp:taxon-name-part taxon-name-part-type="species" reg="sowerbyi">sowerbyi</tp:taxon-name-part></tp:taxon-name></italic> from Adyar <bold>f</bold> as <italic>e</italic> but from Cooum <bold>g</bold> right valve pseudo tooth in <italic><tp:taxon-name><tp:taxon-name-part taxon-name-part-type="genus" reg="Indosphenia">I.</tp:taxon-name-part><tp:taxon-name-part taxon-name-part-type="species" reg="abbreviata">abbreviata</tp:taxon-name-part></tp:taxon-name></italic><bold>h</bold> right valve pseudotooth in syntype of <italic><tp:taxon-name><tp:taxon-name-part taxon-name-part-type="genus" reg="Cuspidaria">Cuspidaria</tp:taxon-name-part><tp:taxon-name-part taxon-name-part-type="species" reg="annandalei">annandalei</tp:taxon-name-part></tp:taxon-name></italic><bold>i</bold> right valve pseudotooth in <italic><tp:taxon-name><tp:taxon-name-part taxon-name-part-type="genus" reg="Indosphenia">I.</tp:taxon-name-part><tp:taxon-name-part taxon-name-part-type="species" reg="sowerbyi">sowerbyi</tp:taxon-name-part></tp:taxon-name></italic><bold>j–k</bold> chondrophores in small and large specimens of <italic><tp:taxon-name><tp:taxon-name-part taxon-name-part-type="genus" reg="Indosphenia">I.</tp:taxon-name-part><tp:taxon-name-part taxon-name-part-type="species" reg="kayalum">kayalum</tp:taxon-name-part></tp:taxon-name></italic><bold>l–m</bold> right valve pseudo tooth small and large specimens of <italic><tp:taxon-name><tp:taxon-name-part taxon-name-part-type="genus" reg="Indosphenia">I.</tp:taxon-name-part><tp:taxon-name-part taxon-name-part-type="species" reg="kayalum">kayalum</tp:taxon-name-part></tp:taxon-name></italic><bold>n–o</bold> chondrophore and right valve pseudo tooth of <italic><tp:taxon-name><tp:taxon-name-part taxon-name-part-type="genus" reg="Indosphenia">I.</tp:taxon-name-part><tp:taxon-name-part taxon-name-part-type="species" reg="cochinensis">cochinensis</tp:taxon-name-part></tp:taxon-name></italic>. Scale bar: 5 mm.</p></caption><graphic xmlns:xlink="http://www.w3.org/1999/xlink" xlink:href="zookeys-799-021-g007.jpg" position="float" orientation="portrait" xlink:type="simple" id="oo_245395.jpg"/></fig></tp:treatment-sec></tp:taxon-treatment>
