# Supplementary material for: Taxonomy of myid bivalves from fragmented brackish-water habitats in India, with a description of a new genus Indosphenia (Myidae, Myoidea, Myidae)
Source: Zookeys. 2018 Nov 28;(799):21–46. doi: 10.3897/zookeys.799.25843 (PMC6281703; doi:10.3897/zookeys.799.25843)
Supplement: XML Treatment for Indosphenia cochinensis [file zookeys.799.25843-treatment6.xml]

<!DOCTYPE tp:taxon-treatment
  PUBLIC "-//TaxonX//DTD Taxonomic Treatment Publishing DTD v0 20100105//EN" "tax-treatment-NSO.dtd">
<tp:taxon-treatment xmlns:tp="http://www.plazi.org/taxpub"><tp:treatment-meta><kwd-group><label>Taxon classification</label><kwd><named-content xmlns:xlink="http://www.w3.org/1999/xlink" content-type="kingdom">Animalia</named-content></kwd><kwd><named-content xmlns:xlink="http://www.w3.org/1999/xlink" content-type="order">Myida</named-content></kwd><kwd><named-content xmlns:xlink="http://www.w3.org/1999/xlink" content-type="family">Myidae</named-content></kwd></kwd-group><mixed-citation publication-type="journal"><person-group><name><surname>Oliver</surname><given-names>P. Graham</given-names></name><name><surname>Hallan</surname><given-names>Anders</given-names></name><name><surname>Jayachandran</surname><given-names>P.R.</given-names></name><name><surname>Joseph</surname><given-names>Philomina</given-names></name><name><surname>V.F. Sanu</surname><given-names/></name><name><surname>Nandan</surname><given-names>S. Bijoy</given-names></name></person-group><article-title>Taxonomy of myid bivalves from fragmented brackish-water habitats in India, with a description of a new genus <italic><tp:taxon-name><tp:taxon-name-part taxon-name-part-type="genus" reg="Indosphenia">Indosphenia</tp:taxon-name-part></tp:taxon-name></italic> (<tp:taxon-name><tp:taxon-name-part taxon-name-part-type="order">Myidae</tp:taxon-name-part></tp:taxon-name>, <tp:taxon-name><tp:taxon-name-part taxon-name-part-type="superfamily">Myoidea</tp:taxon-name-part></tp:taxon-name>, <tp:taxon-name><tp:taxon-name-part taxon-name-part-type="family">Myidae</tp:taxon-name-part></tp:taxon-name>)</article-title><source>Zookeys</source><day>28</day><month>11</month><year>2018</year><volume>2018</volume><issue>799</issue><fpage>21</fpage><lpage>46</lpage><pub-id pub-id-type="doi">10.3897/zookeys.799.25843</pub-id></mixed-citation></tp:treatment-meta><tp:nomenclature><tp:taxon-name>
                <tp:taxon-name-part taxon-name-part-type="genus" reg="Indosphenia">Indosphenia</tp:taxon-name-part>
                <tp:taxon-name-part taxon-name-part-type="species" reg="cochinensis">cochinensis</tp:taxon-name-part>
              </tp:taxon-name><tp:taxon-authority>(Preston, 1916)</tp:taxon-authority><tp:nomenclature-citation-list><tp:nomenclature-citation><tp:taxon-name>
                    <tp:taxon-name-part taxon-name-part-type="genus" reg="Cuspidaria">Cuspidaria</tp:taxon-name-part>
                    <tp:taxon-name-part taxon-name-part-type="species" reg="cochinensis">cochinensis</tp:taxon-name-part>
                  </tp:taxon-name><comment>Preston, 1916: 39, figs 17, 17a.</comment></tp:nomenclature-citation><tp:nomenclature-citation><tp:taxon-name>
                    <tp:taxon-name-part taxon-name-part-type="genus" reg="Cuneocorbula">Cuneocorbula</tp:taxon-name-part>
                    <tp:taxon-name-part taxon-name-part-type="species" reg="cochinensis">cochinensis</tp:taxon-name-part>
                  </tp:taxon-name><comment>(Preston, 1916): Oliver et al. 2017: 1224–5, fig. 2.</comment></tp:nomenclature-citation></tp:nomenclature-citation-list></tp:nomenclature><tp:treatment-sec sec-type="N." id="SECID0E5JAI"><title>N.B.</title><p><italic><tp:taxon-name><tp:taxon-name-part taxon-name-part-type="genus" reg="Cuspidaria">Cuspidaria</tp:taxon-name-part><tp:taxon-name-part taxon-name-part-type="species" reg="cochinensis">cochinensis</tp:taxon-name-part></tp:taxon-name></italic> (Fig. <xref ref-type="fig" rid="F12">12a–c</xref>) was transferred from the <tp:taxon-name><tp:taxon-name-part taxon-name-part-type="family">Cuspidariidae</tp:taxon-name-part></tp:taxon-name> into the corbulid genus <italic><tp:taxon-name><tp:taxon-name-part taxon-name-part-type="genus" reg="Cuneocorbula">Cuneocorbula</tp:taxon-name-part></tp:taxon-name></italic> by <xref ref-type="bibr" rid="B18">Oliver et al. (2016)</xref>. Besides its extremely corbulid-like shell, the hinge is reminiscent of that of corbulids in which there is a relatively prominent tooth in the right valve. However, following this review, this tooth is no longer regarded as equivalent to the large anterior tooth possessed by <italic><tp:taxon-name><tp:taxon-name-part taxon-name-part-type="genus" reg="Potamocorbula">Potamocorbula</tp:taxon-name-part></tp:taxon-name></italic> and <italic><tp:taxon-name><tp:taxon-name-part taxon-name-part-type="genus" reg="Lentidium">Lentidium</tp:taxon-name-part></tp:taxon-name></italic>. The tooth in <italic><tp:taxon-name><tp:taxon-name-part taxon-name-part-type="genus" reg="Cuspidaria">C.</tp:taxon-name-part><tp:taxon-name-part taxon-name-part-type="species" reg="cochinensis">cochinensis</tp:taxon-name-part></tp:taxon-name></italic> (Fig. <xref ref-type="fig" rid="F7">7o</xref>) is a thickening of the hinge margin and thus structurally identical to the pseudo tooth seen in <italic><tp:taxon-name><tp:taxon-name-part taxon-name-part-type="genus" reg="Mya">Mya</tp:taxon-name-part></tp:taxon-name></italic> and <italic><tp:taxon-name><tp:taxon-name-part taxon-name-part-type="genus" reg="Sphenia">Sphenia</tp:taxon-name-part></tp:taxon-name></italic>. The chondrophore of <italic><tp:taxon-name><tp:taxon-name-part taxon-name-part-type="genus" reg="Cuspidaria">C.</tp:taxon-name-part><tp:taxon-name-part taxon-name-part-type="species" reg="cochinensis">cochinensis</tp:taxon-name-part></tp:taxon-name></italic> (Fig. <xref ref-type="fig" rid="F7">7n</xref>) has a posterior flange and this too is identical to the form seen in <italic><tp:taxon-name><tp:taxon-name-part taxon-name-part-type="genus" reg="Sphenia">Sphenia</tp:taxon-name-part></tp:taxon-name></italic>. Consequently, we transfer <italic><tp:taxon-name><tp:taxon-name-part taxon-name-part-type="genus" reg="Cuneocorbula">Cuneocorbula</tp:taxon-name-part><tp:taxon-name-part taxon-name-part-type="species" reg="cochinensis">cochinensis</tp:taxon-name-part></tp:taxon-name></italic> to <italic><tp:taxon-name><tp:taxon-name-part taxon-name-part-type="genus" reg="Indosphenia">Indosphenia</tp:taxon-name-part></tp:taxon-name></italic> in the <tp:taxon-name><tp:taxon-name-part taxon-name-part-type="family">Myidae</tp:taxon-name-part></tp:taxon-name>.</p><fig id="F12" position="float" orientation="portrait"><label>Figure 12.</label><caption><p><bold>a–c</bold> Shell of <italic><tp:taxon-name><tp:taxon-name-part taxon-name-part-type="genus" reg="Indosphenia">Indosphenia</tp:taxon-name-part><tp:taxon-name-part taxon-name-part-type="species" reg="cochinensis">cochinensis</tp:taxon-name-part></tp:taxon-name></italic> from Kodungallur- Azhikode estuary. <named-content xmlns:xlink="http://www.w3.org/1999/xlink" content-type="dwc:institutional_code" xlink:type="simple">NMW</named-content>.Z.2015.020.1.</p></caption><graphic xmlns:xlink="http://www.w3.org/1999/xlink" xlink:href="zookeys-799-021-g012.jpg" position="float" orientation="portrait" xlink:type="simple" id="oo_245400.jpg"/></fig></tp:treatment-sec><tp:treatment-sec sec-type="discussion" id="SECID0E1OAI"><title>Discussion.</title><p>The form of the hinge in <italic><tp:taxon-name><tp:taxon-name-part taxon-name-part-type="genus" reg="Indosphenia">Indosphenia</tp:taxon-name-part></tp:taxon-name></italic> is more similar to that of juvenile <italic><tp:taxon-name><tp:taxon-name-part taxon-name-part-type="genus" reg="Mya">Mya</tp:taxon-name-part></tp:taxon-name></italic> and <italic><tp:taxon-name><tp:taxon-name-part taxon-name-part-type="genus" reg="Sphenia">Sphenia</tp:taxon-name-part></tp:taxon-name></italic> supporting the placement of <italic><tp:taxon-name><tp:taxon-name-part taxon-name-part-type="genus" reg="Indosphenia">Indosphenia</tp:taxon-name-part></tp:taxon-name></italic> in the <tp:taxon-name><tp:taxon-name-part taxon-name-part-type="family">Myidae</tp:taxon-name-part></tp:taxon-name> rather than the <tp:taxon-name><tp:taxon-name-part taxon-name-part-type="family">Corbulidae</tp:taxon-name-part></tp:taxon-name>. The molecular phylogenetic analysis conducted herein, using COI places <italic><tp:taxon-name><tp:taxon-name-part taxon-name-part-type="genus" reg="Indosphenia">Indosphenia</tp:taxon-name-part><tp:taxon-name-part taxon-name-part-type="species" reg="kayalum">kayalum</tp:taxon-name-part></tp:taxon-name></italic> in the <tp:taxon-name><tp:taxon-name-part taxon-name-part-type="family">Myidae</tp:taxon-name-part></tp:taxon-name>, although with no significant bootstrap support. However, in combination with the morphological data, we consider this molecular result as adding further confidence to this family placement.</p><p>The variability in shell form across the species herein assigned to <italic><tp:taxon-name><tp:taxon-name-part taxon-name-part-type="genus" reg="Indosphenia">Indosphenia</tp:taxon-name-part></tp:taxon-name></italic> can be seen both visually in the shells figured and in the graphical display of morphometric parameters (Fig. <xref ref-type="fig" rid="F13">13</xref>). The morphometric parameters show considerable variation within, and overlap between, most populations. Of the samples measured, that of <italic><tp:taxon-name><tp:taxon-name-part taxon-name-part-type="genus" reg="Indosphenia">I.</tp:taxon-name-part><tp:taxon-name-part taxon-name-part-type="species" reg="sowerbyi">sowerbyi</tp:taxon-name-part></tp:taxon-name></italic> from the Cooum River appears to be the most distinctive, even from the Adyar population of the same species only six kilometres distant. Using only dried shells from historical collections we cannot employ molecular techniques to distinguish any effects of geographical distance from habitat. In the Cochin Backwater, there are two quite distinct ecological forms that are separated ecologically. <italic><tp:taxon-name><tp:taxon-name-part taxon-name-part-type="genus" reg="Indosphenia">Indosphenia</tp:taxon-name-part><tp:taxon-name-part taxon-name-part-type="species" reg="cochinensis">cochinensis</tp:taxon-name-part></tp:taxon-name></italic> is infaunal, living in sand and found close to the entrance of the Kodungallur-Azhikode Estuary, where average salinity is 15.6 ‰. This contrasts with <italic><tp:taxon-name><tp:taxon-name-part taxon-name-part-type="genus" reg="Indosphenia">I.</tp:taxon-name-part><tp:taxon-name-part taxon-name-part-type="species" reg="kayalum">kayalum</tp:taxon-name-part></tp:taxon-name></italic> that lives byssally attached among algae and below in muddy sediment in an isolated embayment of Lake Vembanad, with a very low salinity of 5 ‰. These locations are approximately 40 km apart, but they are poorly connected, having separate channels into the Indian Ocean.</p><fig id="F13" position="float" orientation="portrait"><label>Figure 13.</label><caption><p>Box plots of the ratios of four parameters for shell shape in five populations of <italic><tp:taxon-name><tp:taxon-name-part taxon-name-part-type="genus" reg="Indosphenia">Indosphenia</tp:taxon-name-part></tp:taxon-name></italic>. <bold>a</bold> length to height <bold>b</bold> posterior length to anterior length <bold>c</bold> length to tumidity <bold>d</bold> height to tumidity. Abbreviations: abb, typical <italic><tp:taxon-name><tp:taxon-name-part taxon-name-part-type="genus" reg="Indosphenia">I.</tp:taxon-name-part><tp:taxon-name-part taxon-name-part-type="species" reg="abbreviata">abbreviata</tp:taxon-name-part></tp:taxon-name></italic> in lot <named-content xmlns:xlink="http://www.w3.org/1999/xlink" content-type="dwc:institutional_code" xlink:type="simple">NHMUK</named-content> 20170342. abb var, <italic><tp:taxon-name><tp:taxon-name-part taxon-name-part-type="genus" reg="Indosphenia">I.</tp:taxon-name-part><tp:taxon-name-part taxon-name-part-type="species" reg="abbreviata">abbreviata</tp:taxon-name-part></tp:taxon-name></italic> variations in lots NHMUK20170343, <named-content xmlns:xlink="http://www.w3.org/1999/xlink" content-type="dwc:institutional_code" xlink:type="simple">NHMUK</named-content> 91.9.19.20.&amp; <named-content xmlns:xlink="http://www.w3.org/1999/xlink" content-type="dwc:institutional_code" xlink:type="simple">NHMUK</named-content> 88.12.4.703. kayal, <italic><tp:taxon-name><tp:taxon-name-part taxon-name-part-type="genus" reg="Indosphenia">I.</tp:taxon-name-part><tp:taxon-name-part taxon-name-part-type="species" reg="kayalum">kayalum</tp:taxon-name-part></tp:taxon-name></italic>. sow ad, <italic><tp:taxon-name><tp:taxon-name-part taxon-name-part-type="genus" reg="Indosphenia">I.</tp:taxon-name-part><tp:taxon-name-part taxon-name-part-type="species" reg="sowerbyi">sowerbyi</tp:taxon-name-part></tp:taxon-name></italic> from Adyar. sow co, <italic><tp:taxon-name><tp:taxon-name-part taxon-name-part-type="genus" reg="Indosphenia">I.</tp:taxon-name-part><tp:taxon-name-part taxon-name-part-type="species" reg="sowerbyi">sowerbyi</tp:taxon-name-part></tp:taxon-name></italic> from Cooum.</p></caption><graphic xmlns:xlink="http://www.w3.org/1999/xlink" xlink:href="zookeys-799-021-g013.jpg" position="float" orientation="portrait" xlink:type="simple" id="oo_245401.jpg"/></fig><p>The environment may be more important than geographical separation in directing the form of the shell in <italic><tp:taxon-name><tp:taxon-name-part taxon-name-part-type="genus" reg="Indosphenia">Indosphenia</tp:taxon-name-part></tp:taxon-name></italic>, so although we have aggregated all of the Port Canning forms under <italic><tp:taxon-name><tp:taxon-name-part taxon-name-part-type="genus" reg="Indosphenia">I.</tp:taxon-name-part><tp:taxon-name-part taxon-name-part-type="species" reg="abbreviata">abbreviata</tp:taxon-name-part></tp:taxon-name></italic>, it is possible that the two primary forms represent different species. The length/height and length/tumidity ratios (Fig. <xref ref-type="fig" rid="F13">13a, c</xref>) are significantly different but we have very poor locality and habitat details, only the general location of Port Canning, to make any inferences. Within the estuary of the Matla River there is likely to be a gradient of salinity and a variety of habi<!--PageBreak-->tats. Taxonomic problems with brackish water faunas were raised by <xref ref-type="bibr" rid="B16">Muus (1967)</xref> and genetic divergence was reviewed by <xref ref-type="bibr" rid="B5">Cognetti and Maltagliati (2000)</xref> but studies do not reveal consistent results. The European brackish water cockle <italic><tp:taxon-name><tp:taxon-name-part taxon-name-part-type="genus" reg="Cerastoderma">Cerastoderma</tp:taxon-name-part><tp:taxon-name-part taxon-name-part-type="species" reg="glaucum">glaucum</tp:taxon-name-part></tp:taxon-name></italic> (Bruguière, 1798) is morphologically variable, having received 44 species, subspecies, or varietal names (<xref ref-type="bibr" rid="B12">MolluscaBase 2018a</xref>). The variation was considered to be ecophenotypic, but a recent molecular investigation has shown that many popula<!--PageBreak-->tions are sufficiently genetically distinct to warrant some nomenclatural recognition (<xref ref-type="bibr" rid="B30">Tarnowska et al. 2010</xref>). A similar result was found for the bivalve <italic><tp:taxon-name><tp:taxon-name-part taxon-name-part-type="genus" reg="Mytilaster">Mytilaster</tp:taxon-name-part><tp:taxon-name-part taxon-name-part-type="species" reg="minimus">minimus</tp:taxon-name-part></tp:taxon-name></italic> (Poli, 1795) (<xref ref-type="bibr" rid="B2">Camilli et al. 2001</xref>).</p><p><xref ref-type="bibr" rid="B7">González-Wangüemert and Vergara-Chen (2014)</xref> studying <italic><tp:taxon-name><tp:taxon-name-part taxon-name-part-type="genus" reg="Pomatoschistus">Pomatoschistus</tp:taxon-name-part><tp:taxon-name-part taxon-name-part-type="species" reg="marmoratus">marmoratus</tp:taxon-name-part></tp:taxon-name></italic> (Risso, 1810) found significant diversity within Mar Menor lagoon, but <xref ref-type="bibr" rid="B3">Cavraro et al. (2017)</xref> did not find genetic diversity within the Venice lagoon for <italic><tp:taxon-name><tp:taxon-name-part taxon-name-part-type="genus" reg="Aphanius">Aphanius</tp:taxon-name-part><tp:taxon-name-part taxon-name-part-type="species" reg="fasciatus">fasciatus</tp:taxon-name-part></tp:taxon-name></italic> (Valenciennes, 1821). Both studies found significant diversity between lagoon and marine populations of the same species. We cannot be certain if there is genetic diversity within the Port Canning samples, but it cannot be excluded.</p><p>The morphological complexity of <italic><tp:taxon-name><tp:taxon-name-part taxon-name-part-type="genus" reg="Indosphenia">Indosphenia</tp:taxon-name-part></tp:taxon-name></italic> suggests that the brackish waters of India may well represent fragmented habitats and as such would make excellent sites for the study of genetic isolation and divergence.</p></tp:treatment-sec><tp:treatment-sec><!--Section generated to contain objects referenced in tp:taxon-treatment.--><fig id="F7" position="float" orientation="portrait"><label>Figure 7.</label><caption><p>Scanning electron micrographs of the hinges of <italic><tp:taxon-name><tp:taxon-name-part taxon-name-part-type="genus" reg="Indosphenia">Indosphenia</tp:taxon-name-part></tp:taxon-name></italic> species. <bold>a</bold> chondrophore of <italic><tp:taxon-name><tp:taxon-name-part taxon-name-part-type="genus" reg="Indosphenia">I.</tp:taxon-name-part><tp:taxon-name-part taxon-name-part-type="species" reg="abbreviata">abbreviata</tp:taxon-name-part></tp:taxon-name></italic> typical form from Port Canning <bold>b</bold> as <bold>a</bold> but from narrow form <bold>c</bold> as <bold>a</bold> but from distorted form <bold>d</bold> chondrophore of syntype of <italic><tp:taxon-name><tp:taxon-name-part taxon-name-part-type="genus" reg="Cuspidaria">Cuspidaria</tp:taxon-name-part><tp:taxon-name-part taxon-name-part-type="species" reg="annandalei">annandalei</tp:taxon-name-part></tp:taxon-name></italic><bold>e</bold> chondrophore of <italic><tp:taxon-name><tp:taxon-name-part taxon-name-part-type="genus" reg="Indosphenia">I.</tp:taxon-name-part><tp:taxon-name-part taxon-name-part-type="species" reg="sowerbyi">sowerbyi</tp:taxon-name-part></tp:taxon-name></italic> from Adyar <bold>f</bold> as <italic>e</italic> but from Cooum <bold>g</bold> right valve pseudo tooth in <italic><tp:taxon-name><tp:taxon-name-part taxon-name-part-type="genus" reg="Indosphenia">I.</tp:taxon-name-part><tp:taxon-name-part taxon-name-part-type="species" reg="abbreviata">abbreviata</tp:taxon-name-part></tp:taxon-name></italic><bold>h</bold> right valve pseudotooth in syntype of <italic><tp:taxon-name><tp:taxon-name-part taxon-name-part-type="genus" reg="Cuspidaria">Cuspidaria</tp:taxon-name-part><tp:taxon-name-part taxon-name-part-type="species" reg="annandalei">annandalei</tp:taxon-name-part></tp:taxon-name></italic><bold>i</bold> right valve pseudotooth in <italic><tp:taxon-name><tp:taxon-name-part taxon-name-part-type="genus" reg="Indosphenia">I.</tp:taxon-name-part><tp:taxon-name-part taxon-name-part-type="species" reg="sowerbyi">sowerbyi</tp:taxon-name-part></tp:taxon-name></italic><bold>j–k</bold> chondrophores in small and large specimens of <italic><tp:taxon-name><tp:taxon-name-part taxon-name-part-type="genus" reg="Indosphenia">I.</tp:taxon-name-part><tp:taxon-name-part taxon-name-part-type="species" reg="kayalum">kayalum</tp:taxon-name-part></tp:taxon-name></italic><bold>l–m</bold> right valve pseudo tooth small and large specimens of <italic><tp:taxon-name><tp:taxon-name-part taxon-name-part-type="genus" reg="Indosphenia">I.</tp:taxon-name-part><tp:taxon-name-part taxon-name-part-type="species" reg="kayalum">kayalum</tp:taxon-name-part></tp:taxon-name></italic><bold>n–o</bold> chondrophore and right valve pseudo tooth of <italic><tp:taxon-name><tp:taxon-name-part taxon-name-part-type="genus" reg="Indosphenia">I.</tp:taxon-name-part><tp:taxon-name-part taxon-name-part-type="species" reg="cochinensis">cochinensis</tp:taxon-name-part></tp:taxon-name></italic>. Scale bar: 5 mm.</p></caption><graphic xmlns:xlink="http://www.w3.org/1999/xlink" xlink:href="zookeys-799-021-g007.jpg" position="float" orientation="portrait" xlink:type="simple" id="oo_245395.jpg"/></fig></tp:treatment-sec><ref-list><ref id="B18"><mixed-citation xmlns:xlink="http://www.w3.org/1999/xlink" xlink:type="simple"><person-group><name name-style="western"><surname>Oliver</surname><given-names>PG</given-names></name><name name-style="western"><surname>Jayachandran</surname><given-names>PR</given-names></name><name name-style="western"><surname>Bijoy Nandan</surname><given-names>S</given-names></name></person-group> (<year>2016</year>) <italic><tp:taxon-name><tp:taxon-name-part taxon-name-part-type="genus">Cuspidaria</tp:taxon-name-part><tp:taxon-name-part taxon-name-part-type="species">cochinensis</tp:taxon-name-part></tp:taxon-name></italic> Preston, 1916 transferred to the <tp:taxon-name><tp:taxon-name-part taxon-name-part-type="family">Corbulidae</tp:taxon-name-part></tp:taxon-name> (<tp:taxon-name><tp:taxon-name-part taxon-name-part-type="phylum">Mollusca</tp:taxon-name-part></tp:taxon-name>, <tp:taxon-name><tp:taxon-name-part taxon-name-part-type="class">Bivalvia</tp:taxon-name-part></tp:taxon-name>) and assigned to the genus <italic><tp:taxon-name><tp:taxon-name-part taxon-name-part-type="genus">Cuneocorbula</tp:taxon-name-part></tp:taxon-name></italic>. Marine Biodiversity.</mixed-citation></ref><ref id="B16"><mixed-citation xmlns:xlink="http://www.w3.org/1999/xlink" xlink:type="simple"><person-group><name name-style="western"><surname>Muus</surname><given-names>BJ</given-names></name></person-group> (<year>1967</year>) <article-title>The fauna of Danish estuaries and lagoons. Distribution and ecology of dominating species in the shallow reaches of the mesohaline zone.</article-title><source>Meddelelser fra Kommissionen for Danmarks Fiskeri- og Havundersøgelser Serie</source><volume>5</volume>: <fpage>3</fpage>–<lpage>316</lpage>.</mixed-citation></ref><ref id="B5"><mixed-citation xmlns:xlink="http://www.w3.org/1999/xlink" xlink:type="simple"><person-group><name name-style="western"><surname>Cognetti</surname><given-names>G</given-names></name><name name-style="western"><surname>Maltagliati</surname><given-names>F</given-names></name></person-group> (<year>2000</year>) <article-title>Biodiversity and adaptive mechanisms in brackish water fauna.</article-title><source>Marine Pollution Bulletin</source><volume>40</volume>: <fpage>7</fpage>–<lpage>14</lpage>. <ext-link xlink:type="simple" ext-link-type="doi" xlink:href="10.1016/S0025-326X(99)00173-3">https://doi.org/10.1016/S0025-326X(99)00173-3</ext-link></mixed-citation></ref><ref id="B12"><mixed-citation xmlns:xlink="http://www.w3.org/1999/xlink" xlink:type="simple"><institution xlink:type="simple">MolluscaBase</institution> (<year>2018a</year>) <italic><tp:taxon-name><tp:taxon-name-part taxon-name-part-type="genus">Cerastoderma</tp:taxon-name-part><tp:taxon-name-part taxon-name-part-type="species">glaucum</tp:taxon-name-part></tp:taxon-name></italic> (Bruguière, 1789). Accessed through: World Register of Marine Species. <ext-link xlink:type="simple" ext-link-type="uri" xlink:href="http://www.marinespecies.org/aphia.php?p=taxdetails%26id=138999">http://www.marinespecies.org/aphia.php?p=taxdetails&amp;id=138999</ext-link> on 2018-07-02</mixed-citation></ref><ref id="B30"><mixed-citation xmlns:xlink="http://www.w3.org/1999/xlink" xlink:type="simple"><person-group><name name-style="western"><surname>Tarnowska</surname><given-names>K</given-names></name><name name-style="western"><surname>Chenuil</surname><given-names>A</given-names></name><name name-style="western"><surname>Nikula</surname><given-names>R</given-names></name><name name-style="western"><surname>Féral</surname><given-names>JP</given-names></name><name name-style="western"><surname>Wolowicz</surname><given-names>M</given-names></name></person-group> (<year>2010</year>) <article-title>Complex genetic population structure of the bivalve <italic><tp:taxon-name><tp:taxon-name-part taxon-name-part-type="genus">Cerastoderma</tp:taxon-name-part><tp:taxon-name-part taxon-name-part-type="species">glaucum</tp:taxon-name-part></tp:taxon-name></italic> in a highly fragmented lagoon habitat.</article-title><source>Marine Ecology Progress Series</source><volume>406</volume>: <fpage>173</fpage>–<lpage>184</lpage>. <ext-link xlink:type="simple" ext-link-type="doi" xlink:href="10.3354/meps08549">https://doi.org/10.3354/meps08549</ext-link></mixed-citation></ref><ref id="B2"><mixed-citation xmlns:xlink="http://www.w3.org/1999/xlink" xlink:type="simple"><person-group><name name-style="western"><surname>Camilli</surname><given-names>L</given-names></name><name name-style="western"><surname>Castelli</surname><given-names>A</given-names></name><name name-style="western"><surname>Lardicci</surname><given-names>C</given-names></name><name name-style="western"><surname>Maltagliati</surname><given-names>F</given-names></name></person-group> (<year>2001</year>) <article-title>Evidence for high levels of genetic divergence between populations of the bivalve <italic><tp:taxon-name><tp:taxon-name-part taxon-name-part-type="genus">Mytilaster</tp:taxon-name-part><tp:taxon-name-part taxon-name-part-type="species">minimus</tp:taxon-name-part></tp:taxon-name></italic> from a brackish environment and two adjacent marine sites.</article-title><source>Journal of Molluscan Studies</source><volume>67</volume>: <fpage>506</fpage>–<lpage>510</lpage>. <ext-link xlink:type="simple" ext-link-type="doi" xlink:href="10.1093/mollus/67.4.506">https://doi.org/10.1093/mollus/67.4.506</ext-link></mixed-citation></ref><ref id="B7"><mixed-citation xmlns:xlink="http://www.w3.org/1999/xlink" xlink:type="simple"><person-group><name name-style="western"><surname>González-Wangüemert</surname><given-names>M</given-names></name><name name-style="western"><surname>Vergara-Chen</surname><given-names>C</given-names></name></person-group> (<year>2014</year>) <article-title>Environmental variables, habitat discontinuity and life history shaping the genetic structure of <italic><tp:taxon-name><tp:taxon-name-part taxon-name-part-type="genus">Pomatoschistus</tp:taxon-name-part><tp:taxon-name-part taxon-name-part-type="species">marmoratus</tp:taxon-name-part></tp:taxon-name></italic>.</article-title><source>Helgoland Marine Research</source><volume>68</volume>: <fpage>357</fpage>–<lpage>371</lpage>. <ext-link xlink:type="simple" ext-link-type="doi" xlink:href="10.1007/s10152-014-0396-1">https://doi.org/10.1007/s10152-014-0396-1</ext-link></mixed-citation></ref><ref id="B3"><mixed-citation xmlns:xlink="http://www.w3.org/1999/xlink" xlink:type="simple"><person-group><name name-style="western"><surname>Cavraro</surname><given-names>F</given-names></name><name name-style="western"><surname>Malavasi</surname><given-names>S</given-names></name><name name-style="western"><surname>Torricelli</surname><given-names>P</given-names></name><name name-style="western"><surname>Gkenas</surname><given-names>C</given-names></name><name name-style="western"><surname>Liousia</surname><given-names>V</given-names></name><name name-style="western"><surname>Leonardos</surname><given-names>I</given-names></name><name name-style="western"><surname>Kappas</surname><given-names>I</given-names></name><name name-style="western"><surname>Abatzopoulos</surname><given-names>TJ</given-names></name><name name-style="western"><surname>Triantafyllidis</surname><given-names>A</given-names></name></person-group> (<year>2017</year>) <article-title>Genetic structure of the South European toothcarp <italic><tp:taxon-name><tp:taxon-name-part taxon-name-part-type="genus">Aphanius</tp:taxon-name-part><tp:taxon-name-part taxon-name-part-type="species">fasciatus</tp:taxon-name-part></tp:taxon-name></italic> (<tp:taxon-name><tp:taxon-name-part taxon-name-part-type="class">Actinopterygii</tp:taxon-name-part></tp:taxon-name>: <tp:taxon-name><tp:taxon-name-part taxon-name-part-type="family">Cyprinodontidae</tp:taxon-name-part></tp:taxon-name>) populations in the Mediterranean basin with a focus on the Venice lagoon.</article-title><source>The European Zoological Journal</source><volume>84</volume>(<issue>1</issue>): <fpage>153</fpage>–<lpage>166</lpage>. <ext-link xlink:type="simple" ext-link-type="doi" xlink:href="10.1080/24750263.2017.1290154">https://doi.org/10.1080/24750263.2017.1290154</ext-link></mixed-citation></ref></ref-list></tp:taxon-treatment>
